# Supplementary material for: The association between schizophrenia and white blood cells count: a bidirectional two-sample Mendelian randomization study
Source: BMC Psychiatry. 2023 Apr 19;23:271. doi: 10.1186/s12888-023-04760-6 (PMC10114369; doi:10.1186/s12888-023-04760-6)
Supplement: Supplementary file 1 — Supplementary Material 1: Supplementary Tables 5–16 [file 12888_2023_4760_MOESM1_ESM.xlsx]

## Sheet: Sheet1
A list of Supporting Information:
Supplementary Table 5	81 SNPs significantly associated with schizophrenia used IVs in forward MR analyses(Outcome: White blood cell count)
Supplementary Table 6	95 SNPs significantly associated with schizophrenia used IVs in forward MR analyses(Outcome: Basophil count)
Supplementary Table 7	85 SNPs significantly associated with schizophrenia used IVs in forward MR analyses(Outcome: Eosinophil count)
Supplementary Table 8	87 SNPs significantly associated with schizophrenia used IVs in forward MR analyses(Outcome: Monocyte count)
Supplementary Table 9	76 SNPs significantly associated with schizophrenia used IVs in forward MR analyses(Outcome: Lymphocyte count)
Supplementary Table 10	83 SNPs significantly associated with schizophrenia used IVs in forward MR analyses(Outcome: Neutrophil count)
Supplementary Table 11	458 SNPs significantly associated with white blood cell count used IVs in reverse MR analyses
Supplementary Table 12	206 SNPs significantly associated with basophil count used IVs in reverse MR analyses
Supplementary Table 13	408 SNPs significantly associated with eosinophil count used IVs in reverse MR analyses
Supplementary Table 14	468 SNPs significantly associated with monocyte countused IVs in reverse MR analyses
Supplementary Table 15	473 SNPs significantly associated with lymphocyte countused IVs in reverse MR analyses
Supplementary Table 16	390 SNPs significantly associated with neutrophil countused IVs in reverse MR analyses

## Sheet: Supplementary Table 5
Supplementary Table 5. 81 SNPs significantly associated with schizophrenia used IVs in forward MR analyses(Outcome: White blood cell count)
SNP	Chromosome	Pos	Effect_allele	Non-effect_allele	Beta	Effect_allele_frequency	SE	P_value	r2
rs10503253	8	4180844	A	C	0.0708964	0.223	0.0127	2.694e-08	0.0143528
rs10520163	4	170626552	T	C	0.0608975	0.493	0.0106	1.02e-08	0.0147842
rs10791097	11	130718630	T	G	0.0739008	0.479	0.0106	2.876e-12	0.0180266
rs11027857	11	24403620	A	G	0.0625991	0.515	0.0106	3.21e-09	0.0152826
rs1106568	4	176861301	A	G	-0.0694037	0.747	0.0122	1.145e-08	0.0147334
rs11139497	9	84739941	A	T	0.0680044	0.346	0.0115	3.09e-09	0.0152988
rs11191419	10	104612335	A	T	-0.0979988	0.337	0.0114	9.235e-18	0.0221542
rs11682175	2	57987593	T	C	-0.0741957	0.52	0.0106	2.543e-12	0.0180711
rs11685299	2	225403615	A	C	-0.0648052	0.313	0.0113	1.109e-08	0.0147475
rs11693094	2	185601420	T	C	-0.0733021	0.44	0.0107	7.131e-12	0.0176945
rs117074560	6	96459651	T	C	-0.156595	0.0418	0.0277	1.661e-08	0.0145691
rs11740474	5	153680747	A	T	-0.0610991	0.601	0.0111	3.936e-08	0.0141811
rs11874716	18	52750688	T	G	0.0705982	0.594	0.0107	4.128e-11	0.0170349
rs12129573	1	73768366	A	C	0.0693955	0.377	0.011	2.346e-10	0.0163571
rs12325245	16	58681393	A	T	-0.0874005	0.849	0.0153	1.149e-08	0.0147319
rs12691307	16	29939877	A	G	0.0705982	0.524	0.011	1.298e-10	0.0165909
rs12704290	7	86427626	A	G	-0.106595	0.111	0.0165	1.037e-10	0.0166788
rs12887734	14	104046834	T	G	0.0871039	0.299	0.0117	1.172e-13	0.0191524
rs12903146	15	61854663	A	G	0.0648041	0.544	0.0106	1.038e-09	0.0157548
rs13240464	7	110898915	T	C	0.0806026	0.667	0.0112	6.162e-13	0.0185768
rs1353545	3	60287845	C	G	0.0618004	0.38	0.0113	4.255e-08	0.0141455
rs1498232	1	30433951	T	C	0.0698991	0.311	0.0115	1.284e-09	0.0156669
rs1501357	5	45364875	T	C	-0.0765031	0.794	0.0134	1.236e-08	0.0146998
rs16867576	5	88746331	A	G	0.095801	0.889	0.0169	1.358e-08	0.0146583
rs1702294	1	98501984	T	C	-0.115703	0.175	0.0137	2.794e-17	0.0218233
rs17194490	3	2547786	T	G	0.0970995	0.169	0.0148	4.865e-11	0.0169719
rs185053056	6	28716235	T	C	-0.235495	0.0656	0.0296	1.604e-15	0.0205686
rs2007044	12	2344960	A	G	-0.0916001	0.602	0.0108	2.625e-17	0.0218421
rs2018916	16	63700508	T	C	-0.060196	0.509	0.0106	1.263e-08	0.0146903
rs2053079	19	30987423	A	G	-0.0733021	0.755	0.0124	3.789e-09	0.0152121
rs2068012	14	30190316	T	C	-0.0689964	0.76	0.0126	4.142e-08	0.0141578
rs215411	4	23423603	A	T	0.0648041	0.331	0.0114	1.224e-08	0.0147041
rs2332700	14	72417326	C	G	0.0732969	0.262	0.0122	1.686e-09	0.0155536
rs2514218	11	113392994	T	C	-0.0722052	0.31	0.0116	4.091e-10	0.0161344
rs2535627	3	52845105	T	C	0.0701975	0.545	0.0106	3.956e-11	0.0170512
rs2693698	14	99719219	A	G	-0.0630037	0.412	0.0111	1.375e-08	0.0146528
rs2851447	12	123665113	C	G	-0.0909975	0.723	0.0119	2.189e-14	0.0197179
rs28733092	22	42538029	T	C	0.0691995	0.561	0.0119	5.526e-09	0.0150504
rs2905426	19	19495954	T	G	-0.0648052	0.611	0.0112	6.921e-09	0.0149531
rs2973155	5	152637000	T	C	-0.067305	0.353	0.011	1.016e-09	0.0157637
rs34796896	3	180623255	A	G	-0.086397	0.196	0.0132	6.234e-11	0.0168764
rs35225200	4	103146888	A	C	-0.144795	0.909	0.0203	9.562e-13	0.0184215
rs36068923	8	111485761	A	G	-0.0840014	0.787	0.013	1.045e-10	0.0166758
rs3735025	7	137074844	T	C	0.0636975	0.657	0.011	7.752e-09	0.0149039
rs3798869	6	84328660	A	G	-0.0648052	0.427	0.0106	1.153e-09	0.0157115
rs3849046	5	137851192	T	C	0.0627025	0.542	0.0107	4.833e-09	0.015108
rs4129585	8	143312933	A	C	0.0784044	0.447	0.0107	2.028e-13	0.0189641
rs427230	20	62155111	T	C	0.116102	0.0818	0.0211	4.028e-08	0.0141705
rs4391122	5	60598543	A	G	-0.0789025	0.505	0.0107	1.734e-13	0.0190181
rs4648845	1	2387101	T	C	0.0690035	0.533	0.0117	4.033e-09	0.0151854
rs4766428	12	110723245	T	C	0.0684994	0.481	0.0111	7.093e-10	0.0159111
rs55661361	11	124613957	A	G	-0.0784049	0.319	0.0113	3.678e-12	0.0179372
rs56205728	15	40567237	A	G	0.0676026	0.291	0.0124	4.92e-08	0.014079
rs58120505	7	2029867	T	C	0.080704	0.594	0.0108	6.426e-14	0.0193568
rs59979824	2	193848340	A	C	-0.0663962	0.322	0.0116	1.079e-08	0.0147595
rs6065094	20	37453194	A	G	-0.0741957	0.307	0.0113	5.519e-11	0.0169234
rs6430095	2	146439945	A	G	0.080704	0.177	0.0142	1.209e-08	0.0147095
rs6434928	2	198304577	A	G	-0.0759959	0.635	0.0113	1.478e-11	0.0174236
rs6466055	7	104929633	A	C	0.0660967	0.35	0.0111	2.463e-09	0.0153946
rs6704641	2	200164252	A	G	0.0762015	0.819	0.0138	3.397e-08	0.014248
rs6704768	2	233592501	A	G	-0.0737973	0.54	0.0106	3.148e-12	0.0179938
rs715170	18	53795514	T	C	-0.0662039	0.261	0.012	3.465e-08	0.014239
rs72986630	19	11849736	T	C	0.145104	0.0626	0.0266	4.636e-08	0.0141063
rs73229090	8	27442127	A	C	-0.0994999	0.107	0.0177	1.952e-08	0.0144972
rs7405404	16	13749859	T	C	0.0783027	0.238	0.0125	3.925e-10	0.0161511
rs75059851	11	133829442	A	G	0.091804	0.812	0.0135	1.232e-11	0.0174917
rs75968099	3	36858583	T	C	0.078996	0.346	0.0113	3.386e-12	0.0179673
rs76355118	2	149412005	A	G	-0.154399	0.954	0.0278	2.777e-08	0.0143391
rs77149735	1	243555105	A	G	0.284502	0.0225	0.0485	4.404e-09	0.0151478
rs77502336	11	123394636	C	G	0.0683967	0.337	0.0114	2.008e-09	0.0154805
rs7801375	7	131567263	A	G	-0.0830012	0.146	0.0148	2.261e-08	0.0144315
rs7819570	8	89596484	T	G	0.0770999	0.187	0.0137	1.899e-08	0.0145095
rs7893279	10	18745105	T	G	0.113097	0.899	0.0171	3.562e-11	0.0170912
rs7951870	11	46373311	T	C	-0.0924991	0.827	0.0142	8.253e-11	0.0167678
rs8042374	15	78908032	A	G	0.0874979	0.75	0.0124	1.865e-12	0.0181829
rs8044995	16	68189340	A	G	0.0777015	0.173	0.0141	3.268e-08	0.0142655
rs9398171	6	108983527	T	C	-0.0636962	0.695	0.0115	3.373e-08	0.0142512
rs950169	15	84706461	T	C	-0.0791947	0.247	0.0122	7.62e-11	0.0167987
rs9636107	18	53200117	A	G	-0.0762009	0.49	0.0107	9.091e-13	0.0184394
rs9922678	16	9946319	A	G	0.0673034	0.299	0.0116	6.721e-09	0.0149658
rs9966779	18	53620456	T	C	-0.132903	0.055	0.0231	8.557e-09	0.0148609

## Sheet: Supplementary Table 6
Supplementary Table 6. 95 SNPs significantly associated with schizophrenia used IVs in forward MR analyses(Outcome: Basophil count)
SNP	Chromosome	Pos	Effect_allele	Non-effect_allele	Beta	Effect_allele_frequency	SE	P_value	r2
rs10503253	8	4180844	A	C	0.0708964	0.223	0.0127	2.69e-08	0.0143528
rs10520163	4	170626552	T	C	0.0608975	0.493	0.0106	1.02e-08	0.0147842
rs10791097	11	130718630	T	G	0.0739008	0.479	0.0106	2.88e-12	0.0180266
rs10803138	1	243555219	A	G	-0.0707981	0.232	0.0126	1.79e-08	0.0145363
rs11027857	11	24403620	A	G	0.0625991	0.515	0.0106	3.21e-09	0.0152826
rs1106568	4	176861301	A	G	-0.0694037	0.747	0.0122	1.15e-08	0.0147334
rs11139497	9	84739941	A	T	0.0680044	0.346	0.0115	3.09e-09	0.0152988
rs11191419	10	104612335	A	T	-0.0979988	0.337	0.0114	9.24e-18	0.0221542
rs11210892	1	44100084	A	G	-0.0695001	0.659	0.0112	4.97e-10	0.0160558
rs113397282	6	32488050	T	C	0.135597	0.812	0.0171	2.26e-15	0.0204588
rs11682175	2	57987593	T	C	-0.0741957	0.52	0.0106	2.54e-12	0.0180711
rs11685299	2	225403615	A	C	-0.0648052	0.313	0.0113	1.11e-08	0.0147475
rs11693094	2	185601420	T	C	-0.0733021	0.44	0.0107	7.13e-12	0.0176945
rs117074560	6	96459651	T	C	-0.156595	0.0418	0.0277	1.66e-08	0.0145691
rs11740474	5	153680747	A	T	-0.0610991	0.601	0.0111	3.94e-08	0.0141811
rs11874716	18	52750688	T	G	0.0705982	0.594	0.0107	4.13e-11	0.0170349
rs12129573	1	73768366	A	C	0.0693955	0.377	0.011	2.35e-10	0.0163571
rs12325245	16	58681393	A	T	-0.0874005	0.849	0.0153	1.15e-08	0.0147319
rs12691307	16	29939877	A	G	0.0705982	0.524	0.011	1.3e-10	0.0165909
rs12704290	7	86427626	A	G	-0.106595	0.111	0.0165	1.04e-10	0.0166788
rs12826178	12	57622371	T	G	-0.167697	0.0627	0.0243	5.3e-12	0.0178039
rs12887734	14	104046834	T	G	0.0871039	0.299	0.0117	1.17e-13	0.0191524
rs12903146	15	61854663	A	G	0.0648041	0.544	0.0106	1.04e-09	0.0157548
rs13240464	7	110898915	T	C	0.0806026	0.667	0.0112	6.16e-13	0.0185768
rs13437595	6	29765872	T	C	0.261102	0.956	0.039	2.28e-11	0.0172608
rs1353545	3	60287845	C	G	0.0618004	0.38	0.0113	4.26e-08	0.0141455
rs145607970	1	150031490	A	C	-0.164203	0.0695	0.0256	1.35e-10	0.016577
rs1498232	1	30433951	T	C	0.0698991	0.311	0.0115	1.28e-09	0.0156669
rs1501357	5	45364875	T	C	-0.0765031	0.794	0.0134	1.24e-08	0.0146998
rs16867576	5	88746331	A	G	0.095801	0.889	0.0169	1.36e-08	0.0146583
rs1702294	1	98501984	T	C	-0.115703	0.175	0.0137	2.79e-17	0.0218233
rs17194490	3	2547786	T	G	0.0970995	0.169	0.0148	4.87e-11	0.0169719
rs185053056	6	28744888	T	C	-0.235495	0.0656	0.0296	1.6e-15	0.0205686
rs186545906	6	32478432	A	G	-0.107897	0.162	0.0192	1.97e-08	0.0144943
rs2007044	12	2344960	A	G	-0.0916001	0.602	0.0108	2.63e-17	0.0218421
rs2018916	16	63700508	T	C	-0.060196	0.509	0.0106	1.26e-08	0.0146903
rs2053079	19	30987423	A	G	-0.0733021	0.755	0.0124	3.79e-09	0.0152121
rs2068012	14	30190316	T	C	-0.0689964	0.76	0.0126	4.14e-08	0.0141578
rs215411	4	23423603	A	T	0.0648041	0.331	0.0114	1.22e-08	0.0147041
rs2332700	14	72417326	C	G	0.0732969	0.262	0.0122	1.69e-09	0.0155536
rs2514218	11	113392994	T	C	-0.0722052	0.31	0.0116	4.09e-10	0.0161344
rs2535627	3	52845105	T	C	0.0701975	0.545	0.0106	3.96e-11	0.0170512
rs2693698	14	99719219	A	G	-0.0630037	0.412	0.0111	1.38e-08	0.0146528
rs281768	2	200825240	A	T	0.100397	0.208	0.0132	3.47e-14	0.0195644
rs2851447	12	123665113	C	G	-0.0909975	0.723	0.0119	2.19e-14	0.0197179
rs28733092	22	42538029	T	C	0.0691995	0.561	0.0119	5.53e-09	0.0150504
rs2909457	2	162845855	A	G	-0.0589966	0.568	0.0108	4.38e-08	0.0141328
rs2973155	5	152637000	T	C	-0.067305	0.353	0.011	1.02e-09	0.0157637
rs301797	1	8487323	A	C	0.0682006	0.315	0.0115	2.72e-09	0.0153521
rs34796896	3	180623255	A	G	-0.086397	0.196	0.0132	6.23e-11	0.0168764
rs35225200	4	103146888	A	C	-0.144795	0.909	0.0203	9.56e-13	0.0184215
rs36068923	8	111485761	A	G	-0.0840014	0.787	0.013	1.05e-10	0.0166758
rs3735025	7	137074844	T	C	0.0636975	0.657	0.011	7.75e-09	0.0149039
rs3798869	6	84328660	A	G	-0.0648052	0.427	0.0106	1.15e-09	0.0157115
rs3849046	6	84328660	T	C	0.0627025	0.542	0.0107	4.83e-09	0.015108
rs4129585	8	143312933	A	C	0.0784044	0.447	0.0107	2.03e-13	0.0189641
rs427230	20	62155111	T	C	0.116102	0.0818	0.0211	4.03e-08	0.0141705
rs4391122	5	60598543	A	G	-0.0789025	0.505	0.0107	1.73e-13	0.0190181
rs4648845	1	2387101	T	C	0.0690035	0.533	0.0117	4.03e-09	0.0151854
rs4702	15	91426560	A	G	-0.0784049	0.547	0.0112	2.3e-12	0.0181077
rs4766428	12	110723245	T	C	0.0684994	0.481	0.0111	7.09e-10	0.0159111
rs55661361	11	124613957	A	G	-0.0784049	0.319	0.0113	3.68e-12	0.0179372
rs56205728	15	40567237	A	G	0.0676026	0.291	0.0124	4.92e-08	0.014079
rs58120505	7	2029867	T	C	0.080704	0.594	0.0108	6.43e-14	0.0193568
rs5995756	22	40000313	T	C	0.0723021	0.483	0.0109	2.84e-11	0.0171779
rs59979824	2	193848340	A	C	-0.0663962	0.322	0.0116	1.08e-08	0.0147595
rs6065094	20	37453194	A	G	-0.0741957	0.307	0.0113	5.52e-11	0.0169234
rs6430095	2	146439945	A	G	0.080704	0.177	0.0142	1.21e-08	0.0147095
rs6434928	2	198304577	A	G	-0.0759959	0.635	0.0113	1.48e-11	0.0174236
rs6466055	7	104929633	A	C	0.0660967	0.35	0.0111	2.46e-09	0.0153946
rs6704641	2	200164252	A	G	0.0762015	0.819	0.0138	3.4e-08	0.014248
rs6704768	2	233592501	A	G	-0.0737973	0.54	0.0106	3.15e-12	0.0179938
rs6984242	8	60700469	A	G	-0.0643999	0.586	0.0107	1.76e-09	0.0155362
rs715170	18	53795514	T	C	-0.0662039	0.261	0.012	3.47e-08	0.014239
rs72986630	19	11849736	T	C	0.145104	0.0626	0.0266	4.64e-08	0.0141063
rs73229090	8	27442127	A	C	-0.0994999	0.107	0.0177	1.95e-08	0.0144972
rs7405404	16	13749859	T	C	0.0783027	0.238	0.0125	3.93e-10	0.0161511
rs75059851	11	133827733	A	G	0.091804	0.812	0.0135	1.23e-11	0.0174917
rs75968099	3	36858583	T	C	0.078996	0.346	0.0113	3.39e-12	0.0179673
rs76355118	2	149412005	A	G	-0.154399	0.954	0.0278	2.78e-08	0.0143391
rs77149735	1	243555105	A	G	0.284502	0.0225	0.0485	4.4e-09	0.0151478
rs77502336	11	123394636	C	G	0.0683967	0.337	0.0114	2.01e-09	0.0154805
rs7801375	7	131567263	A	G	-0.0830012	0.146	0.0148	2.26e-08	0.0144315
rs7819570	8	89596484	T	G	0.0770999	0.187	0.0137	1.9e-08	0.0145095
rs7893279	10	18745105	T	G	0.113097	0.899	0.0171	3.56e-11	0.0170912
rs7951870	11	46373311	T	C	-0.0924991	0.827	0.0142	8.25e-11	0.0167678
rs79780963	10	104952499	T	C	-0.146796	0.0885	0.0182	7.51e-16	0.0208092
rs8044995	16	68189340	A	G	0.0777015	0.173	0.0141	3.27e-08	0.0142655
rs8082590	17	17958402	A	G	-0.0665993	0.611	0.0115	6.84e-09	0.0149582
rs9398171	6	108983527	T	C	-0.0636962	0.695	0.0115	3.37e-08	0.0142512
rs950169	15	84706461	T	C	-0.0791947	0.247	0.0122	7.62e-11	0.0167987
rs9607782	22	41587556	A	T	0.087003	0.25	0.0127	6.76e-12	0.0177141
rs9636107	18	53200117	A	G	-0.0762009	0.49	0.0107	9.09e-13	0.0184394
rs9922678	16	9946319	A	G	0.0673034	0.299	0.0116	6.72e-09	0.0149658
rs9966779	18	53620456	T	C	-0.132903	0.055	0.0231	8.56e-09	0.0148609

## Sheet: Supplementary Table 7
Supplementary Table 7. 85 SNPs significantly associated with schizophrenia used IVs in forward MR analyses(Outcome: Eosinophil count)
SNP	Chromosome	Pos	Effect_allele	Non-effect_allele	Beta	Effect_allele_frequency	SE	P_value	r2
rs17194490	3	2547786	T	G	0.0970995	0.169	0.0148	4.865e-11	0.0169719
rs185053056	6	28744888	T	C	-0.235495	0.0656	0.0296	1.604e-15	0.0205686
rs7405404	16	13749859	T	C	0.0783027	0.238	0.0125	3.925e-10	0.0161511
rs7432375	3	136288405	A	G	-0.0713993	0.421	0.0109	5.274e-11	0.0169409
rs7893279	10	18745105	T	G	0.113097	0.899	0.0171	3.562e-11	0.0170912
rs7951870	11	46373311	T	C	-0.0924991	0.827	0.0142	8.253e-11	0.0167678
rs11210892	1	44100084	A	G	-0.0695001	0.659	0.0112	4.97e-10	0.0160558
rs113397282	6	32488050	T	C	0.135597	0.812	0.0171	2.261e-15	0.0204588
rs4391122	5	60598543	A	G	-0.0789025	0.505	0.0107	1.734e-13	0.0190181
rs4523957	17	2208899	T	G	0.0683033	0.642	0.0112	1.04e-09	0.0157541
rs8044995	16	68189340	A	G	0.0777015	0.173	0.0141	3.268e-08	0.0142655
rs832187	3	63833050	T	C	-0.0606952	0.607	0.0109	2.584e-08	0.0143716
rs12704290	7	86427626	A	G	-0.106595	0.111	0.0165	1.037e-10	0.0166788
rs12826178	12	57622371	T	G	-0.167697	0.0627	0.0243	5.297e-12	0.0178039
rs12887734	14	104046834	T	G	0.0871039	0.299	0.0117	1.172e-13	0.0191524
rs9398171	6	108983527	T	C	-0.0636962	0.695	0.0115	3.373e-08	0.0142512
rs950169	15	84706461	T	C	-0.0791947	0.247	0.0122	7.62e-11	0.0167987
rs13240464	7	110898915	T	C	0.0806026	0.667	0.0112	6.162e-13	0.0185768
rs13437595	6	29765872	T	C	0.261102	0.956	0.039	2.279e-11	0.0172608
rs10791097	11	130718630	T	G	0.0739008	0.479	0.0106	2.876e-12	0.0180266
rs10803138	1	243555219	A	G	-0.0707981	0.232	0.0126	1.788e-08	0.0145363
rs77149735	1	243555105	A	G	0.284502	0.0225	0.0485	4.404e-09	0.0151478
rs77502336	11	123394636	C	G	0.0683967	0.337	0.0114	2.008e-09	0.0154805
rs58120505	7	2029867	T	C	0.080704	0.594	0.0108	6.426e-14	0.0193568
rs2007044	12	2344960	A	G	-0.0916001	0.602	0.0108	2.625e-17	0.0218421
rs4648845	1	2387101	T	C	0.0690035	0.533	0.0117	4.033e-09	0.0151854
rs10503253	8	4180844	A	C	0.0708964	0.223	0.0127	2.694e-08	0.0143528
rs9922678	16	9946319	A	G	0.0673034	0.299	0.0116	6.721e-09	0.0149658
rs72986630	19	11849736	T	C	0.145104	0.0626	0.0266	4.636e-08	0.0141063
rs2945232	19	19481606	T	C	-0.0605996	0.501	0.0108	2.034e-08	0.0144789
rs215411	4	23423603	A	T	0.0648041	0.331	0.0114	1.224e-08	0.0147041
rs11027857	11	24403620	A	G	0.0625991	0.515	0.0106	3.21e-09	0.0152826
rs73229090	8	27442127	A	C	-0.0994999	0.107	0.0177	1.952e-08	0.0144972
rs2068012	14	30190316	T	C	-0.0689964	0.76	0.0126	4.142e-08	0.0141578
rs1498232	1	30433951	T	C	0.0698991	0.311	0.0115	1.284e-09	0.0156669
rs2053079	19	30987423	A	G	-0.0733021	0.755	0.0124	3.789e-09	0.0152121
rs75968099	3	36858583	T	C	0.078996	0.346	0.0113	3.386e-12	0.0179673
rs6065094	20	37453194	A	G	-0.0741957	0.307	0.0113	5.519e-11	0.0169234
rs5995756	22	40000313	T	C	0.0723021	0.483	0.0109	2.836e-11	0.0171779
rs56205728	15	40567237	A	G	0.0676026	0.291	0.0124	4.92e-08	0.014079
rs28733092	22	42538029	T	C	0.0691995	0.561	0.0119	5.526e-09	0.0150504
rs1501357	5	45364875	T	C	-0.0765031	0.794	0.0134	1.236e-08	0.0146998
rs11874716	18	52750688	T	G	0.0705982	0.594	0.0107	4.128e-11	0.0170349
rs9636107	18	53200117	A	G	-0.0762009	0.49	0.0107	9.091e-13	0.0184394
rs9966779	18	53620456	T	C	-0.132903	0.055	0.0231	8.557e-09	0.0148609
rs715170	18	53795514	T	C	-0.0662039	0.261	0.012	3.465e-08	0.014239
rs11682175	2	57987593	T	C	-0.0741957	0.52	0.0106	2.543e-12	0.0180711
rs12325245	16	58681393	A	T	-0.0874005	0.849	0.0153	1.149e-08	0.0147319
rs1353545	3	60287845	C	G	0.0618004	0.38	0.0113	4.255e-08	0.0141455
rs6984242	8	60700469	A	G	-0.0643999	0.586	0.0107	1.758e-09	0.0155361
rs12903146	15	61854663	A	G	0.0648041	0.544	0.0106	1.038e-09	0.0157548
rs427230	20	62155111	T	C	0.116102	0.0818	0.0211	4.028e-08	0.0141705
rs2018916	16	63700508	T	C	-0.060196	0.509	0.0106	1.263e-08	0.0146903
rs2332700	14	72417326	C	G	0.0732969	0.262	0.0122	1.686e-09	0.0155536
rs12129573	1	73768366	A	C	0.0693955	0.377	0.011	2.346e-10	0.0163571
rs3849046	6	84328660	T	C	0.0627025	0.542	0.0107	4.833e-09	0.015108
rs11139497	9	84739941	A	T	0.0680044	0.346	0.0115	3.09e-09	0.0152988
rs16867576	5	88746331	A	G	0.095801	0.889	0.0169	1.358e-08	0.0146583
rs7819570	8	89596484	T	G	0.0770999	0.187	0.0137	1.899e-08	0.0145095
rs4702	15	91426560	A	G	-0.0784049	0.547	0.0112	2.298e-12	0.0181077
rs117074560	6	96459651	T	C	-0.156595	0.0418	0.0277	1.661e-08	0.0145691
rs2693698	14	99719219	A	G	-0.0630037	0.412	0.0111	1.375e-08	0.0146528
rs11191419	10	104612335	A	T	-0.0979988	0.337	0.0114	9.235e-18	0.0221542
rs6466055	7	104929633	A	C	0.0660967	0.35	0.0111	2.463e-09	0.0153946
rs79780963	10	104952499	T	C	-0.146796	0.0885	0.0182	7.513e-16	0.0208092
rs4766428	12	110723245	T	C	0.0684994	0.481	0.0111	7.093e-10	0.0159111
rs36068923	8	111485761	A	G	-0.0840014	0.787	0.013	1.045e-10	0.0166758
rs2514218	11	113392994	T	C	-0.0722052	0.31	0.0116	4.091e-10	0.0161344
rs55661361	11	124613957	A	G	-0.0784049	0.319	0.0113	3.678e-12	0.0179372
rs7801375	7	131567263	A	G	-0.0830012	0.146	0.0148	2.261e-08	0.0144315
rs75059851	11	133827733	A	G	0.091804	0.812	0.0135	1.232e-11	0.0174917
rs3735025	7	137074844	T	C	0.0636975	0.657	0.011	7.752e-09	0.0149039
rs4129585	8	143312933	A	C	0.0784044	0.447	0.0107	2.028e-13	0.0189641
rs6430095	2	146439945	A	G	0.080704	0.177	0.0142	1.209e-08	0.0147095
rs76355118	2	149412005	A	G	-0.154399	0.954	0.0278	2.777e-08	0.0143391
rs145607970	1	150031490	A	C	-0.164203	0.0695	0.0256	1.345e-10	0.016577
rs2973155	5	152637000	T	C	-0.067305	0.353	0.011	1.016e-09	0.0157637
rs11740474	5	153680747	A	T	-0.0610991	0.601	0.0111	3.936e-08	0.0141811
rs10520163	4	170626552	T	C	0.0608975	0.493	0.0106	1.02e-08	0.0147842
rs1106568	4	176861301	A	G	-0.0694037	0.747	0.0122	1.145e-08	0.0147334
rs34796896	3	180623255	A	G	-0.086397	0.196	0.0132	6.234e-11	0.0168764
rs59979824	2	193848340	A	C	-0.0663962	0.322	0.0116	1.079e-08	0.0147595
rs6434928	2	198304577	A	G	-0.0759959	0.635	0.0113	1.478e-11	0.0174236
rs11685299	2	225403615	A	C	-0.0648052	0.313	0.0113	1.109e-08	0.0147475
rs6704768	2	233592501	A	G	-0.0737973	0.54	0.0106	3.148e-12	0.0179938

## Sheet: Supplementary Table 8
Supplementary Table 8. 87 SNPs significantly associated with schizophrenia used IVs in forward MR analyses(Outcome: Monocyte count)
SNP	Chromosome	Pos	Effect_allele	Non-effect_allele	Beta	Effect_allele_frequency	SE	P_value	r2
rs10503253	8	4180844	A	C	0.0708964	0.223	0.0127	2.694e-08	0.0143528
rs10520163	4	170626552	T	C	0.0608975	0.493	0.0106	1.02e-08	0.0147842
rs10791097	11	130718630	T	G	0.0739008	0.479	0.0106	2.876e-12	0.0180266
rs10803138	1	243555219	A	G	-0.0707981	0.232	0.0126	1.788e-08	0.0145363
rs11027857	11	24403620	A	G	0.0625991	0.515	0.0106	3.21e-09	0.0152826
rs1106568	4	176861301	A	G	-0.0694037	0.747	0.0122	1.145e-08	0.0147334
rs11139497	9	84739941	A	T	0.0680044	0.346	0.0115	3.09e-09	0.0152988
rs11191419	10	104612335	A	T	-0.0979988	0.337	0.0114	9.235e-18	0.0221542
rs11210892	1	44100084	A	G	-0.0695001	0.659	0.0112	4.97e-10	0.0160558
rs113397282	6	32488050	T	C	0.135597	0.812	0.0171	2.261e-15	0.0204588
rs11682175	2	57987593	T	C	-0.0741957	0.52	0.0106	2.543e-12	0.0180711
rs11685299	2	225403615	A	C	-0.0648052	0.313	0.0113	1.109e-08	0.0147475
rs11693094	2	185601420	T	C	-0.0733021	0.44	0.0107	7.131e-12	0.0176945
rs117074560	6	96459651	T	C	-0.156595	0.0418	0.0277	1.661e-08	0.0145691
rs11740474	5	153680747	A	T	-0.0610991	0.601	0.0111	3.936e-08	0.0141811
rs11874716	18	52750688	T	G	0.0705982	0.594	0.0107	4.128e-11	0.0170349
rs12129573	1	73768366	A	C	0.0693955	0.377	0.011	2.346e-10	0.0163571
rs12325245	16	58681393	A	T	-0.0874005	0.849	0.0153	1.149e-08	0.0147319
rs12704290	7	86427626	A	G	-0.106595	0.111	0.0165	1.037e-10	0.0166788
rs12826178	12	57622371	T	G	-0.167697	0.0627	0.0243	5.297e-12	0.0178039
rs12903146	15	61854663	A	G	0.0648041	0.544	0.0106	1.038e-09	0.0157548
rs13240464	7	110898915	T	C	0.0806026	0.667	0.0112	6.162e-13	0.0185768
rs1353545	3	60287845	C	G	0.0618004	0.38	0.0113	4.255e-08	0.0141455
rs145607970	1	150031490	A	C	-0.164203	0.0695	0.0256	1.345e-10	0.016577
rs1498232	1	30433951	T	C	0.0698991	0.311	0.0115	1.284e-09	0.0156669
rs1501357	5	45364875	T	C	-0.0765031	0.794	0.0134	1.236e-08	0.0146998
rs16867576	5	88746331	A	G	0.095801	0.889	0.0169	1.358e-08	0.0146583
rs1702294	1	98501984	T	C	-0.115703	0.175	0.0137	2.794e-17	0.0218233
rs17194490	3	2547786	T	G	0.0970995	0.169	0.0148	4.865e-11	0.0169719
rs185053056	6	28744888	T	C	-0.235495	0.0656	0.0296	1.604e-15	0.0205686
rs186545906	6	32478432	A	G	-0.107897	0.162	0.0192	1.965e-08	0.0144943
rs2007044	12	2344960	A	G	-0.0916001	0.602	0.0108	2.625e-17	0.0218421
rs2018916	16	63700508	T	C	-0.060196	0.509	0.0106	1.263e-08	0.0146903
rs2053079	19	30987423	A	G	-0.0733021	0.755	0.0124	3.789e-09	0.0152121
rs2068012	14	30190316	T	C	-0.0689964	0.76	0.0126	4.142e-08	0.0141578
rs215411	4	23423603	A	T	0.0648041	0.331	0.0114	1.224e-08	0.0147041
rs2332700	14	72417326	C	G	0.0732969	0.262	0.0122	1.686e-09	0.0155536
rs2514218	11	113392994	T	C	-0.0722052	0.31	0.0116	4.091e-10	0.0161344
rs2535627	3	52845105	T	C	0.0701975	0.545	0.0106	3.956e-11	0.0170512
rs2693698	14	99719219	A	G	-0.0630037	0.412	0.0111	1.375e-08	0.0146528
rs281768	2	200825240	A	T	0.100397	0.208	0.0132	3.468e-14	0.0195644
rs2851447	12	123665113	C	G	-0.0909975	0.723	0.0119	2.189e-14	0.0197179
rs28733092	22	42538029	T	C	0.0691995	0.561	0.0119	5.526e-09	0.0150504
rs2909457	2	162845855	A	G	-0.0589966	0.568	0.0108	4.375e-08	0.0141328
rs2973155	5	152637000	T	C	-0.067305	0.353	0.011	1.016e-09	0.0157637
rs301797	1	8487323	A	C	0.0682006	0.315	0.0115	2.724e-09	0.0153521
rs34796896	3	180623255	A	G	-0.086397	0.196	0.0132	6.234e-11	0.0168764
rs35225200	4	103146888	A	C	-0.144795	0.909	0.0203	9.562e-13	0.0184215
rs36068923	8	111485761	A	G	-0.0840014	0.787	0.013	1.045e-10	0.0166758
rs3735025	7	137074844	T	C	0.0636975	0.657	0.011	7.752e-09	0.0149039
rs3798869	6	84328660	A	G	-0.0648052	0.427	0.0106	1.153e-09	0.0157115
rs3849046	6	84328660	T	C	0.0627025	0.542	0.0107	4.833e-09	0.015108
rs4129585	8	143312933	A	C	0.0784044	0.447	0.0107	2.028e-13	0.0189641
rs427230	20	62155111	T	C	0.116102	0.0818	0.0211	4.028e-08	0.0141705
rs4648845	1	2387101	T	C	0.0690035	0.533	0.0117	4.033e-09	0.0151854
rs4766428	12	110723245	T	C	0.0684994	0.481	0.0111	7.093e-10	0.0159111
rs55661361	11	124613957	A	G	-0.0784049	0.319	0.0113	3.678e-12	0.0179372
rs56205728	15	40567237	A	G	0.0676026	0.291	0.0124	4.92e-08	0.014079
rs58120505	7	2029867	T	C	0.080704	0.594	0.0108	6.426e-14	0.0193568
rs5995756	22	40000313	T	C	0.0723021	0.483	0.0109	2.836e-11	0.0171779
rs59979824	2	193848340	A	C	-0.0663962	0.322	0.0116	1.079e-08	0.0147595
rs6065094	20	37453194	A	G	-0.0741957	0.307	0.0113	5.519e-11	0.0169234
rs6430095	2	146439945	A	G	0.080704	0.177	0.0142	1.209e-08	0.0147095
rs6434928	2	198304577	A	G	-0.0759959	0.635	0.0113	1.478e-11	0.0174236
rs6466055	7	104929633	A	C	0.0660967	0.35	0.0111	2.463e-09	0.0153946
rs6704641	2	200164252	A	G	0.0762015	0.819	0.0138	3.397e-08	0.014248
rs6704768	2	233592501	A	G	-0.0737973	0.54	0.0106	3.148e-12	0.0179938
rs6984242	8	60700469	A	G	-0.0643999	0.586	0.0107	1.758e-09	0.0155361
rs715170	18	53795514	T	C	-0.0662039	0.261	0.012	3.465e-08	0.014239
rs72986630	19	11849736	T	C	0.145104	0.0626	0.0266	4.636e-08	0.0141063
rs73229090	8	27442127	A	C	-0.0994999	0.107	0.0177	1.952e-08	0.0144972
rs7405404	16	13749859	T	C	0.0783027	0.238	0.0125	3.925e-10	0.0161511
rs75059851	11	133827733	A	G	0.091804	0.812	0.0135	1.232e-11	0.0174917
rs75968099	3	36858583	T	C	0.078996	0.346	0.0113	3.386e-12	0.0179673
rs76355118	2	149412005	A	G	-0.154399	0.954	0.0278	2.777e-08	0.0143391
rs77149735	1	243555105	A	G	0.284502	0.0225	0.0485	4.404e-09	0.0151478
rs77502336	11	123394636	C	G	0.0683967	0.337	0.0114	2.008e-09	0.0154805
rs7801375	7	131567263	A	G	-0.0830012	0.146	0.0148	2.261e-08	0.0144315
rs7819570	8	89596484	T	G	0.0770999	0.187	0.0137	1.899e-08	0.0145095
rs7893279	10	18745105	T	G	0.113097	0.899	0.0171	3.562e-11	0.0170912
rs804237415	15	78908032	A	G	0.0874979	0.75	0.0124	1.865e-12	0.0181829
rs832187	3	63833050	T	C	-0.0606952	0.607	0.0109	2.584e-08	0.0143716
rs9398171	6	108983527	T	C	-0.0636962	0.695	0.0115	3.373e-08	0.0142512
rs9461856	6	33395199	A	G	0.0732969	0.521	0.0106	5.36e-12	0.0177996
rs9636107	18	53200117	A	G	-0.0762009	0.49	0.0107	9.091e-13	0.0184394
rs9922678	16	9946319	A	G	0.0673034	0.299	0.0116	6.721e-09	0.0149658
rs9966779	18	53620456	T	C	-0.132903	0.055	0.0231	8.557e-09	0.0148609

## Sheet: Supplementary Table 9
Supplementary Table 9. 76 SNPs significantly associated with schizophrenia used IVs in forward MR analyses(Outcome: Lymphocyte count)
SNP	Chromosome	Pos	Effect_allele	Non-effect_allele	Beta	Effect_allele_frequency	SE	P_value	r2
rs10503253	8	4180844	A	C	0.0708964	0.223	0.0127	2.694e-08	0.0143528
rs10520163	4	170626552	T	C	0.0608975	0.493	0.0106	1.02e-08	0.0147842
rs10791097	11	130718630	T	G	0.0739008	0.479	0.0106	2.876e-12	0.0180266
rs11027857	11	24403620	A	G	0.0625991	0.515	0.0106	3.21e-09	0.0152826
rs1106568	4	176861301	A	G	-0.0694037	0.747	0.0122	1.145e-08	0.0147334
rs11139497	9	84739941	A	T	0.0680044	0.346	0.0115	3.09e-09	0.0152988
rs11191419	10	104612335	A	T	-0.0979988	0.337	0.0114	9.235e-18	0.0221542
rs11210892	1	44100084	A	G	-0.0695001	0.659	0.0112	4.97e-10	0.0160558
rs11682175	2	57987593	T	C	-0.0741957	0.52	0.0106	2.543e-12	0.0180711
rs11685299	2	225403615	A	C	-0.0648052	0.313	0.0113	1.109e-08	0.0147475
rs11693094	2	185601420	T	C	-0.0733021	0.44	0.0107	7.131e-12	0.0176945
rs117074560	6	96459651	T	C	-0.156595	0.0418	0.0277	1.661e-08	0.0145691
rs11740474	5	153680747	A	T	-0.0610991	0.601	0.0111	3.936e-08	0.0141811
rs11874716	18	52750688	T	G	0.0705982	0.594	0.0107	4.128e-11	0.0170349
rs12129573	1	73768366	A	C	0.0693955	0.377	0.011	2.346e-10	0.0163571
rs12325245	16	58681393	A	T	-0.0874005	0.849	0.0153	1.149e-08	0.0147319
rs12704290	7	86427626	A	G	-0.106595	0.111	0.0165	1.037e-10	0.0166788
rs12903146	15	61854663	A	G	0.0648041	0.544	0.0106	1.038e-09	0.0157548
rs13240464	7	110898915	T	C	0.0806026	0.667	0.0112	6.162e-13	0.0185768
rs1353545	3	60287845	C	G	0.0618004	0.38	0.0113	4.255e-08	0.0141455
rs140505938	1	150031490	T	C	-0.0908004	0.151	0.0148	9.337e-10	0.0157985
rs1498232	1	30433951	T	C	0.0698991	0.311	0.0115	1.284e-09	0.0156669
rs1501357	5	45364875	T	C	-0.0765031	0.794	0.0134	1.236e-08	0.0146998
rs16867576	5	88746331	A	G	0.095801	0.889	0.0169	1.358e-08	0.0146583
rs17194490	3	2547786	T	G	0.0970995	0.169	0.0148	4.865e-11	0.0169719
rs2007044	12	2344960	A	G	-0.0916001	0.602	0.0108	2.625e-17	0.0218421
rs2018916	16	63700508	T	C	-0.060196	0.509	0.0106	1.263e-08	0.0146903
rs2053079	19	30987423	A	G	-0.0733021	0.755	0.0124	3.789e-09	0.0152121
rs2068012	14	30190316	T	C	-0.0689964	0.76	0.0126	4.142e-08	0.0141578
rs215411	4	23423603	A	T	0.0648041	0.331	0.0114	1.224e-08	0.0147041
rs2332700	14	72417326	C	G	0.0732969	0.262	0.0122	1.686e-09	0.0155536
rs2514218	11	113392994	T	C	-0.0722052	0.31	0.0116	4.091e-10	0.0161344
rs2693698	14	99719219	A	G	-0.0630037	0.412	0.0111	1.375e-08	0.0146528
rs28733092	22	42538029	T	C	0.0691995	0.561	0.0119	5.526e-09	0.0150504
rs2905426	19	19481606	T	G	-0.0648052	0.611	0.0112	6.921e-09	0.0149531
rs2973155	5	152637000	T	C	-0.067305	0.353	0.011	1.016e-09	0.0157637
rs34796896	3	180623255	A	G	-0.086397	0.196	0.0132	6.234e-11	0.0168764
rs35225200	4	103146888	A	C	-0.144795	0.909	0.0203	9.562e-13	0.0184215
rs36068923	8	111485761	A	G	-0.0840014	0.787	0.013	1.045e-10	0.0166758
rs3735025	7	137074844	T	C	0.0636975	0.657	0.011	7.752e-09	0.0149039
rs3798869	6	84328660	A	G	-0.0648052	0.427	0.0106	1.153e-09	0.0157115
rs4129585	8	143312933	A	C	0.0784044	0.447	0.0107	2.028e-13	0.0189641
rs427230	20	62155111	T	C	0.116102	0.0818	0.0211	4.028e-08	0.0141705
rs4391122	5	60598543	A	G	-0.0789025	0.505	0.0107	1.734e-13	0.0190181
rs4648845	1	2387101	T	C	0.0690035	0.533	0.0117	4.033e-09	0.0151854
rs4702	15	91426560	A	G	-0.0784049	0.547	0.0112	2.298e-12	0.0181077
rs4766428	12	110723245	T	C	0.0684994	0.481	0.0111	7.093e-10	0.0159111
rs55661361	11	124613957	A	G	-0.0784049	0.319	0.0113	3.678e-12	0.0179372
rs56205728	15	40567237	A	G	0.0676026	0.291	0.0124	4.92e-08	0.014079
rs58120505	7	2029867	T	C	0.080704	0.594	0.0108	6.426e-14	0.0193568
rs5995756	22	40000313	T	C	0.0723021	0.483	0.0109	2.836e-11	0.0171779
rs59979824	2	193848340	A	C	-0.0663962	0.322	0.0116	1.079e-08	0.0147595
rs6065094	20	37453194	A	G	-0.0741957	0.307	0.0113	5.519e-11	0.0169234
rs6430095	2	146439945	A	G	0.080704	0.177	0.0142	1.209e-08	0.0147095
rs6434928	2	198304577	A	G	-0.0759959	0.635	0.0113	1.478e-11	0.0174236
rs6466055	7	104929633	A	C	0.0660967	0.35	0.0111	2.463e-09	0.0153946
rs6704641	2	200164252	A	G	0.0762015	0.819	0.0138	3.397e-08	0.014248
rs6704768	2	233592501	A	G	-0.0737973	0.54	0.0106	3.148e-12	0.0179938
rs6984242	8	60700469	A	G	-0.0643999	0.586	0.0107	1.758e-09	0.0155361
rs715170	18	53795514	T	C	-0.0662039	0.261	0.012	3.465e-08	0.014239
rs72986630	19	11849736	T	C	0.145104	0.0626	0.0266	4.636e-08	0.0141063
rs73229090	8	27442127	A	C	-0.0994999	0.107	0.0177	1.952e-08	0.0144972
rs7405404	16	13749859	T	C	0.0783027	0.238	0.0125	3.925e-10	0.0161511
rs75059851	11	133827733	A	G	0.091804	0.812	0.0135	1.232e-11	0.0174917
rs75968099	3	36858583	T	C	0.078996	0.346	0.0113	3.386e-12	0.0179673
rs76355118	2	149412005	A	G	-0.154399	0.954	0.0278	2.777e-08	0.0143391
rs77149735	1	243555105	A	G	0.284502	0.0225	0.0485	4.404e-09	0.0151478
rs7801375	7	131567263	A	G	-0.0830012	0.146	0.0148	2.261e-08	0.0144315
rs7819570	8	89596484	T	G	0.0770999	0.187	0.0137	1.899e-08	0.0145095
rs7893279	10	18745105	T	G	0.113097	0.899	0.0171	3.562e-11	0.0170912
rs79780963	10	104952499	T	C	-0.146796	0.0885	0.0182	7.513e-16	0.0208092
rs8042374	15	78908032	A	G	0.0874979	0.75	0.0124	1.865e-12	0.0181829
rs9398171	6	108983527	T	C	-0.0636962	0.695	0.0115	3.373e-08	0.0142512
rs9636107	18	53200117	A	G	-0.0762009	0.49	0.0107	9.091e-13	0.0184394
rs9922678	16	9946319	A	G	0.0673034	0.299	0.0116	6.721e-09	0.0149658
rs9966779	18	53620456	T	C	-0.132903	0.055	0.0231	8.557e-09	0.0148609

## Sheet: Supplementary Table 10
Supplementary Table 10. 83 SNPs significantly associated with schizophrenia used IVs in forward MR analyses(Outcome: Neutrophil count)
SNP	Chromosome	Pos	Effect_allele	Non-effect_allele	Beta	Effect_allele_frequency	SE	P_value	r2
rs10503253	8	4180844	A	C	0.0708964	0.223	0.0127	2.694e-08	0.0143528
rs10520163	4	170626552	T	C	0.0608975	0.493	0.0106	1.02e-08	0.0147842
rs10791097	11	130718630	T	G	0.0739008	0.479	0.0106	2.876e-12	0.0180266
rs11027857	11	24403620	A	G	0.0625991	0.515	0.0106	3.21e-09	0.0152826
rs1106568	4	176861301	A	G	-0.0694037	0.747	0.0122	1.145e-08	0.0147334
rs11139497	9	84739941	A	T	0.0680044	0.346	0.0115	3.09e-09	0.0152988
rs11191419	10	104612335	A	T	-0.0979988	0.337	0.0114	9.235e-18	0.0221542
rs11682175	2	57987593	T	C	-0.0741957	0.52	0.0106	2.543e-12	0.0180711
rs11685299	2	225403615	A	C	-0.0648052	0.313	0.0113	1.109e-08	0.0147475
rs11693094	2	185601420	T	C	-0.0733021	0.44	0.0107	7.131e-12	0.0176945
rs117074560	6	96459651	T	C	-0.156595	0.0418	0.0277	1.661e-08	0.0145691
rs11740474	5	153680747	A	T	-0.0610991	0.601	0.0111	3.936e-08	0.0141811
rs11874716	18	52750688	T	G	0.0705982	0.594	0.0107	4.128e-11	0.0170349
rs12129573	1	73768366	A	C	0.0693955	0.377	0.011	2.346e-10	0.0163571
rs12325245	16	58681393	A	T	-0.0874005	0.849	0.0153	1.149e-08	0.0147319
rs12691307	16	29939877	A	G	0.0705982	0.524	0.011	1.298e-10	0.0165909
rs12704290	7	86427626	A	G	-0.106595	0.111	0.0165	1.037e-10	0.0166788
rs12826178	12	57622371	T	G	-0.167697	0.0627	0.0243	5.297e-12	0.0178039
rs12887734	14	104046834	T	G	0.0871039	0.299	0.0117	1.172e-13	0.0191524
rs12903146	15	61854663	A	G	0.0648041	0.544	0.0106	1.038e-09	0.0157548
rs13240464	7	110898915	T	C	0.0806026	0.667	0.0112	6.162e-13	0.0185768
rs13437595	6	29765872	T	C	0.261102	0.956	0.039	2.279e-11	0.0172608
rs1353545	3	60287845	C	G	0.0618004	0.38	0.0113	4.255e-08	0.0141455
rs1498232	1	30433951	T	C	0.0698991	0.311	0.0115	1.284e-09	0.0156669
rs1501357	5	45364875	T	C	-0.0765031	0.794	0.0134	1.236e-08	0.0146998
rs16867576	5	88746331	A	G	0.095801	0.889	0.0169	1.358e-08	0.0146583
rs1702294	1	98501984	T	C	-0.115703	0.175	0.0137	2.794e-17	0.0218233
rs17194490	3	2547786	T	G	0.0970995	0.169	0.0148	4.865e-11	0.0169719
rs185053056	6	28744888	T	C	-0.235495	0.0656	0.0296	1.604e-15	0.0205686
rs2007044	12	2344960	A	G	-0.0916001	0.602	0.0108	2.625e-17	0.0218421
rs2018916	16	63700508	T	C	-0.060196	0.509	0.0106	1.263e-08	0.0146903
rs2053079	19	30987423	A	G	-0.0733021	0.755	0.0124	3.789e-09	0.0152121
rs2068012	14	30190316	T	C	-0.0689964	0.76	0.0126	4.142e-08	0.0141578
rs215411	4	23423603	A	T	0.0648041	0.331	0.0114	1.224e-08	0.0147041
rs2332700	14	72417326	C	G	0.0732969	0.262	0.0122	1.686e-09	0.0155536
rs2514218	11	113392994	T	C	-0.0722052	0.31	0.0116	4.091e-10	0.0161344
rs2535627	3	52845105	T	C	0.0701975	0.545	0.0106	3.956e-11	0.0170512
rs2693698	14	99719219	A	G	-0.0630037	0.412	0.0111	1.375e-08	0.0146528
rs2905426	19	19481606	T	G	-0.0648052	0.611	0.0112	6.921e-09	0.0149531
rs2973155	5	152637000	T	C	-0.067305	0.353	0.011	1.016e-09	0.0157637
rs34796896	3	180623255	A	G	-0.086397	0.196	0.0132	6.234e-11	0.0168764
rs35225200	4	103146888	A	C	-0.144795	0.909	0.0203	9.562e-13	0.0184215
rs36068923	8	111485761	A	G	-0.0840014	0.787	0.013	1.045e-10	0.0166758
rs3735025	7	137074844	T	C	0.0636975	0.657	0.011	7.752e-09	0.0149039
rs3798869	6	84328660	A	G	-0.0648052	0.427	0.0106	1.153e-09	0.0157115
rs3849046	5	137851192	T	C	0.0627025	0.542	0.0107	4.833e-09	0.015108
rs4129585	8	143312933	A	C	0.0784044	0.447	0.0107	2.028e-13	0.0189641
rs427230	20	62155111	T	C	0.116102	0.0818	0.0211	4.028e-08	0.0141705
rs4391122	5	60598543	A	G	-0.0789025	0.505	0.0107	1.734e-13	0.0190181
rs4648845	1	2387101	T	C	0.0690035	0.533	0.0117	4.033e-09	0.0151854
rs4766428	12	110723245	T	C	0.0684994	0.481	0.0111	7.093e-10	0.0159111
rs55661361	11	124613957	A	G	-0.0784049	0.319	0.0113	3.678e-12	0.0179372
rs56205728	15	40567237	A	G	0.0676026	0.291	0.0124	4.92e-08	0.014079
rs58120505	7	2029867	T	C	0.080704	0.594	0.0108	6.426e-14	0.0193568
rs5995756	22	40000313	T	C	0.0723021	0.483	0.0109	2.836e-11	0.0171779
rs59979824	2	193848340	A	C	-0.0663962	0.322	0.0116	1.079e-08	0.0147595
rs6065094	20	37453194	A	G	-0.0741957	0.307	0.0113	5.519e-11	0.0169234
rs6430095	2	146439945	A	G	0.080704	0.177	0.0142	1.209e-08	0.0147095
rs6434928	2	198304577	A	G	-0.0759959	0.635	0.0113	1.478e-11	0.0174236
rs6466055	7	104929633	A	C	0.0660967	0.35	0.0111	2.463e-09	0.0153946
rs6704641	2	200164252	A	G	0.0762015	0.819	0.0138	3.397e-08	0.014248
rs6704768	2	233592501	A	G	-0.0737973	0.54	0.0106	3.148e-12	0.0179938
rs715170	18	53795514	T	C	-0.0662039	0.261	0.012	3.465e-08	0.014239
rs72986630	19	11849736	T	C	0.145104	0.0626	0.0266	4.636e-08	0.0141063
rs73229090	8	27442127	A	C	-0.0994999	0.107	0.0177	1.952e-08	0.0144972
rs7405404	16	13749859	T	C	0.0783027	0.238	0.0125	3.925e-10	0.0161511
rs75059851	11	133827733	A	G	0.091804	0.812	0.0135	1.232e-11	0.0174917
rs75968099	3	36858583	T	C	0.078996	0.346	0.0113	3.386e-12	0.0179673
rs76355118	2	149412005	A	G	-0.154399	0.954	0.0278	2.777e-08	0.0143391
rs77149735	1	243555105	A	G	0.284502	0.0225	0.0485	4.404e-09	0.0151478
rs77502336	11	123394636	C	G	0.0683967	0.337	0.0114	2.008e-09	0.0154805
rs7801375	7	131567263	A	G	-0.0830012	0.146	0.0148	2.261e-08	0.0144315
rs7819570	8	89596484	T	G	0.0770999	0.187	0.0137	1.899e-08	0.0145095
rs7893279	10	18745105	T	G	0.113097	0.899	0.0171	3.562e-11	0.0170912
rs7951870	11	46373311	T	C	-0.0924991	0.827	0.0142	8.253e-11	0.0167678
rs8042374	15	78908032	A	G	0.0874979	0.75	0.0124	1.865e-12	0.0181829
rs8044995	16	68189340	A	G	0.0777015	0.173	0.0141	3.268e-08	0.0142655
rs8082590	17	17958402	A	G	-0.0665993	0.611	0.0115	6.841e-09	0.0149582
rs9398171	6	108983527	T	C	-0.0636962	0.695	0.0115	3.373e-08	0.0142512
rs950169	15	84706461	T	C	-0.0791947	0.247	0.0122	7.62e-11	0.0167987
rs9636107	18	53200117	A	G	-0.0762009	0.49	0.0107	9.091e-13	0.0184394
rs9922678	16	9946319	A	G	0.0673034	0.299	0.0116	6.721e-09	0.0149658
rs9966779	18	53620456	T	C	-0.132903	0.055	0.0231	8.557e-09	0.0148609

## Sheet: Supplementary Table 11
Supplementary Table 11. 458 SNPs significantly associated with white blood cell count used IVs in reverse MR analyses
SNP	Chromosome	Pos	Effect_allele	Non-effect_allele	Beta	Effect_allele_frequency	SE	P_value	r2
rs10006495	4	120263315	G	T	-0.015667	0.353947	0.001959	1.3499e-15	0.0125061
rs10049210	3	156797373	C	T	0.014676	0.404518	0.001887	7.68953e-15	0.0121659
rs1007938	12	26802549	G	A	-0.011156	0.40493	0.001884	3.26002e-09	0.00926325
rs10087240	8	129012574	T	C	0.019951	0.457631	0.001855	6.13056e-27	0.0168202
rs10102877	8	79598362	A	G	-0.013208	0.684662	0.001997	3.91021e-11	0.0103424
rs10138752	14	69179971	T	C	-0.040319	0.077277	0.003453	1.85012e-31	0.018262
rs10146962	14	101170540	C	T	-0.015367	0.338281	0.00197	6.4506e-15	0.0122007
rs10164769	2	237779229	T	C	0.027162	0.74307	0.002111	7.73036e-38	0.0201236
rs10203838	2	213935900	C	T	0.012292	0.417873	0.001866	4.66015e-11	0.0103017
rs10205474	2	198140249	A	C	-0.012945	0.201408	0.002325	2.65003e-08	0.00870789
rs1024091	17	40771994	T	C	0.013797	0.557743	0.001848	8.70964e-14	0.0116753
rs10260281	7	38270550	C	G	0.013403	0.236987	0.002157	5.33003e-10	0.0097189
rs1042725	12	66358347	T	C	0.010899	0.494933	0.001847	3.70997e-09	0.0092299
rs1047891	2	211540507	A	C	-0.021105	0.314955	0.001979	1.59993e-26	0.0166812
rs10494783	1	198663661	A	G	-0.043813	0.052086	0.004145	4.42996e-26	0.0165323
rs10498635	14	93103309	T	C	-0.031169	0.18322	0.002388	6.57961e-39	0.0204194
rs10749539	10	88328341	G	C	-0.012456	0.292801	0.002048	1.22999e-09	0.00951108
rs10808139	7	104709946	A	G	0.017618	0.118535	0.002845	6.05996e-10	0.00968728
rs10808536	8	87169049	A	G	0.011839	0.295428	0.002018	4.56005e-09	0.00917644
rs10814191	9	34999007	T	C	0.011216	0.713413	0.002038	3.83999e-08	0.00860606
rs10828725	10	25218243	T	G	-0.049726	0.364782	0.001914	1.09901e-148	0.0406176
rs10864368	1	8918313	C	T	0.021532	0.502821	0.001838	1.15001e-31	0.0183252
rs10872223	6	121814703	T	C	0.014143	0.18332	0.002394	3.57001e-09	0.00923983
rs10889574	1	66149341	A	G	-0.043688	0.356606	0.001998	6.63743e-106	0.0341942
rs10931934	2	202119789	C	T	0.01504	0.600163	0.001882	1.38007e-15	0.0125018
rs10936588	3	169319801	A	G	-0.014309	0.636322	0.001909	6.95024e-14	0.0117218
rs10940474	5	54880701	T	C	-0.013374	0.659356	0.001946	6.5298e-12	0.0107496
rs10980797	9	113912553	G	A	-0.026981	0.487935	0.00184	1.18987e-48	0.0229395
rs10986338	9	127191232	A	G	-0.016612	0.649839	0.001953	1.93019e-17	0.013301
rs11002309	10	79594931	T	C	0.012677	0.340114	0.00195	8.27942e-11	0.0101671
rs11022177	11	12133478	G	C	-0.018063	0.311138	0.002016	3.43005e-19	0.0140147
rs11064881	12	120146925	A	G	-0.032266	0.073548	0.003547	9.91973e-20	0.0142273
rs1109278	17	76248229	G	A	-0.014404	0.483817	0.001932	9.31966e-14	0.0116614
rs11104881	12	88843474	C	T	-0.024735	0.702031	0.002017	1.59001e-34	0.019179
rs11114149	12	79908743	T	A	-0.013653	0.683244	0.001991	7.29962e-12	0.0107246
rs11159261	14	77921120	C	T	-0.01437	0.534241	0.001851	8.67961e-15	0.0121419
rs11169302	12	50578705	G	T	0.018563	0.392444	0.001889	9.44931e-23	0.0153663
rs11198788	10	120884160	C	T	0.011894	0.430983	0.001855	1.47001e-10	0.010031
rs11221394	11	128486003	C	T	0.016288	0.117605	0.002877	1.54e-08	0.00885491
rs112282032	16	30826936	T	C	-0.01779	0.271206	0.002073	9.93116e-18	0.0134213
rs11242109	5	131677047	T	G	-0.033069	0.477227	0.001842	5.08042e-72	0.028082
rs11250076	8	10647823	G	A	0.021379	0.574673	0.001867	2.44006e-30	0.0179154
rs11252331	10	4129296	G	T	0.016749	0.836619	0.00249	1.80011e-11	0.0105207
rs112750178	1	26859695	C	T	0.015327	0.23854	0.002179	2.06016e-12	0.0110043
rs112880875	3	132206291	A	G	0.025752	0.090039	0.003204	9.68055e-16	0.0125701
rs113473633	4	103449131	G	A	-0.050832	0.025546	0.006222	3.23966e-16	0.0127786
rs113519804	11	76020088	A	C	-0.032444	0.028736	0.005656	9.91996e-09	0.00897237
rs114050631	2	219020958	T	C	-0.138239	0.011062	0.00975	1.38007e-45	0.0221775
rs114427331	2	153381036	G	C	-0.036288	0.03761	0.004834	6.36063e-14	0.01174
rs115433278	3	70940474	A	G	-0.024206	0.053082	0.004232	1.09001e-08	0.00894733
rs11644125	16	57058974	T	C	-0.017778	0.59737	0.001893	6.36063e-21	0.0146874
rs11669443	19	1109215	A	G	0.013882	0.236724	0.002267	9.49992e-10	0.00957573
rs11688303	2	128410244	T	C	0.021084	0.120295	0.002892	3.19007e-13	0.0114046
rs11723621	4	72615362	G	A	-0.029079	0.29001	0.002022	7.57007e-47	0.0224941
rs11735662	4	145026126	T	C	0.052247	0.033197	0.005162	4.74024e-24	0.0158315
rs11744663	5	57315635	A	G	-0.018732	0.190499	0.002351	1.71989e-15	0.0124593
rs117556162	16	67680806	A	G	0.027237	0.056886	0.004058	1.99022e-11	0.0104978
rs11854390	15	80224817	T	C	0.013665	0.562198	0.00186	2.1301e-13	0.0114895
rs11874453	18	20750400	A	G	-0.011551	0.532635	0.001904	1.36e-09	0.00948582
rs11927257	3	27334294	T	C	-0.012877	0.282198	0.002042	2.97002e-10	0.00986175
rs11965885	6	43693094	T	G	-0.01534	0.58175	0.001892	5.41003e-16	0.0126813
rs11993347	8	103919090	C	T	-0.01971	0.230466	0.002186	2.03002e-19	0.014105
rs12138789	1	9192307	C	T	-0.014617	0.237746	0.00218	2.08018e-11	0.0104877
rs12142474	1	68056314	G	A	-0.021647	0.086122	0.003435	3.05e-10	0.0098553
rs12157427	22	32083756	A	G	-0.021248	0.064431	0.003755	1.55998e-08	0.00885144
rs12203592	6	396321	T	C	0.022394	0.210255	0.002349	1.6099e-21	0.0149123
rs12214269	6	135846518	A	G	0.018185	0.545937	0.001839	5.06058e-23	0.0154645
rs12216862	8	41828063	T	C	0.011449	0.290091	0.002032	1.81001e-08	0.00881139
rs1228024	11	47951353	A	C	0.025191	0.661308	0.001944	2.32006e-38	0.0202686
rs12343532	9	115978022	A	T	-0.015236	0.272342	0.00208	2.49e-13	0.0114567
rs12376511	9	22142756	C	T	-0.034202	0.164417	0.002489	6.16027e-43	0.021497
rs12429714	13	99649831	T	C	-0.011129	0.424441	0.001864	2.45002e-09	0.00933652
rs1245035	12	64976049	A	C	0.014435	0.627427	0.001914	4.78961e-14	0.011798
rs12502008	4	55991042	T	G	0.011097	0.361382	0.001947	1.24e-08	0.00891296
rs1250215	2	216253039	C	G	0.011698	0.64108	0.001917	1.07999e-09	0.00954368
rs12540307	7	65662767	T	C	-0.038684	0.048819	0.004464	4.75992e-18	0.0135531
rs12550612	8	22966769	A	G	-0.032751	0.821328	0.00242	1.08993e-41	0.0211691
rs12566440	1	101095202	G	A	-0.014772	0.364982	0.001903	8.79023e-15	0.0121394
rs1260326	2	27730940	C	T	-0.032863	0.601256	0.001875	9.83105e-69	0.0274169
rs12630592	3	119768246	T	G	-0.012328	0.3731	0.001992	6.27004e-10	0.00967887
rs12683699	9	112738298	G	A	0.021786	0.160286	0.002517	5.1606e-18	0.0135387
rs12716647	8	6901304	C	G	0.012379	0.637508	0.001918	1.12001e-10	0.0100957
rs12784071	10	115854445	T	C	0.018141	0.222099	0.002233	4.78961e-16	0.0127045
rs12792460	11	18076439	G	C	0.015654	0.271243	0.00207	4.12952e-14	0.0118283
rs1285254	17	77874672	C	T	-0.012308	0.775119	0.002252	4.70002e-08	0.0085501
rs1285886	6	7140831	A	G	0.026498	0.196802	0.002326	5.10035e-30	0.0178151
rs12898000	14	103835128	C	G	0.018686	0.700918	0.002049	7.85055e-20	0.0142671
rs12905862	15	78545507	A	G	0.011091	0.316261	0.001979	2.15001e-08	0.0087648
rs12918121	16	67187795	T	C	-0.051377	0.017725	0.00721	1.07994e-12	0.0111445
rs12929950	16	2144894	A	G	-0.030161	0.077395	0.003616	7.83069e-17	0.0130442
rs12936529	17	16168784	T	C	-0.025157	0.478786	0.001845	2.74031e-42	0.0213273
rs12956324	18	67537270	A	C	0.013776	0.402959	0.001875	2.09991e-13	0.0114925
rs12997100	2	192522423	C	T	0.02676	0.070514	0.00359	9.37994e-14	0.01166
rs12999905	2	111719640	A	G	0.025242	0.061608	0.004067	5.57995e-10	0.00970762
rs13132853	4	38680015	G	A	0.020133	0.355109	0.00193	1.88018e-25	0.0163187
rs13149209	4	89750668	C	T	-0.014688	0.217886	0.002228	4.49987e-11	0.0103098
rs13180726	5	179126457	A	G	-0.02131	0.825591	0.002441	2.71019e-18	0.0136532
rs1322599	6	16758425	T	C	-0.030663	0.174313	0.002456	9.97011e-36	0.0195271
rs13237635	7	149154551	C	T	-0.010408	0.565316	0.00186	2.24001e-08	0.00875367
rs13248936	8	30316162	G	A	0.013094	0.498342	0.001841	1.17004e-12	0.0111272
rs13291664	9	282738	G	A	0.026196	0.186933	0.002363	1.57e-28	0.0173414
rs1366045	3	42909050	C	T	-0.024654	0.384323	0.001886	5.44001e-39	0.0204421
rs1371045	2	145787050	C	T	-0.014328	0.744485	0.002114	1.26009e-11	0.0106018
rs1371794	4	74948054	C	A	-0.063244	0.622486	0.001899	1e-200	0.0472653
rs138028125	13	28712689	G	C	0.054052	0.03427	0.005559	2.5398e-22	0.0152095
rs139369470	2	26054731	C	T	0.025273	0.047983	0.004383	8.34008e-09	0.0090183
rs140311179	4	26295540	G	C	-0.025605	0.051183	0.004196	1.07999e-09	0.00954368
rs144317085	4	105806108	T	A	0.049756	0.034356	0.005126	2.99985e-22	0.0151829
rs145209947	8	130694185	A	C	-0.075356	0.01404	0.008651	3.19007e-18	0.0136243
rs146207734	17	16472850	T	A	-0.054274	0.017496	0.008237	4.58036e-11	0.0103057
rs1468102	11	3004526	G	C	0.014895	0.306335	0.002	9.94947e-14	0.0116479
rs1474419	7	6692605	C	T	0.018298	0.579762	0.001886	3.11028e-22	0.0151772
rs1476081	7	17279294	T	G	0.011441	0.294671	0.00208	3.84999e-08	0.00860535
rs150649461	1	92925654	C	G	0.0679	0.015183	0.007944	1.33015e-17	0.0133685
rs1506609	4	83632973	G	A	0.021031	0.799464	0.002326	1.6099e-19	0.0141447
rs150861794	13	109003805	T	C	-0.065191	0.020249	0.007096	4.31023e-20	0.0143685
rs1621453	3	194389876	G	A	0.010499	0.56322	0.00186	1.71002e-08	0.00882672
rs16850073	4	74703999	T	C	0.042606	0.374415	0.001922	8.77001e-109	0.0346639
rs16964983	17	27610862	C	T	0.021856	0.172918	0.002434	2.89001e-19	0.0140442
rs17011726	10	50264204	G	C	-0.023627	0.232584	0.002187	3.58014e-27	0.0168977
rs17026212	2	85551696	G	T	-0.014719	0.513548	0.001834	1.05999e-15	0.0125527
rs17041439	12	101873240	C	A	0.037876	0.056554	0.003999	2.96006e-21	0.0148131
rs17138597	7	18148091	A	G	-0.013276	0.194778	0.002333	1.29999e-08	0.00890033
rs17209630	8	106296090	A	G	0.014259	0.281259	0.002045	3.25012e-12	0.0109043
rs17232826	16	89842784	T	C	-0.021831	0.10177	0.003087	1.59993e-12	0.0110594
rs17270882	2	182218046	C	G	0.030784	0.239086	0.002158	4.07005e-46	0.0223112
rs1738074	6	159465977	C	T	-0.020403	0.567796	0.001853	3.74024e-28	0.0172193
rs174548	11	61571348	G	C	-0.024925	0.313935	0.001991	6.3797e-36	0.0195827
rs175714	14	75981856	C	T	0.010451	0.577258	0.001877	2.63998e-08	0.00870893
rs17660636	17	35966490	G	A	0.011343	0.357796	0.001935	4.67003e-09	0.00917025
rs17758695	18	60920854	T	C	-0.055946	0.028609	0.005728	1.66994e-22	0.0152762
rs1779809	1	182145545	T	C	0.014395	0.333689	0.001944	1.35988e-13	0.0115831
rs180941	10	115720674	A	G	-0.016866	0.625014	0.001919	1.63005e-18	0.013743
rs182090955	7	92239892	A	G	-0.075776	0.009784	0.009684	5.32967e-15	0.0122384
rs1822534	3	12266804	G	A	-0.025822	0.394237	0.001882	8.29087e-43	0.0214634
rs1885474	10	69566751	G	T	-0.021583	0.102894	0.003031	1.10994e-12	0.0111386
rs1886654	1	236105910	C	T	-0.057486	0.892184	0.002959	5.08042e-84	0.0303874
rs1887428	9	4984530	C	G	-0.014956	0.625091	0.00193	9.58076e-15	0.0121223
rs1891033	20	36900466	C	T	0.015029	0.16941	0.002482	1.43999e-09	0.00947142
rs1895994	12	49056663	A	G	-0.012955	0.32446	0.001964	4.35011e-11	0.0103177
rs1933295	1	62107021	G	A	-0.015546	0.776835	0.002311	1.81009e-11	0.0105195
rs1947897	8	78946874	C	G	-0.014361	0.336356	0.001947	1.71002e-13	0.0115354
rs2012011	6	46893355	A	G	-0.025502	0.136123	0.002683	2.14981e-21	0.0148653
rs2012610	3	140933565	T	G	0.027526	0.127328	0.002769	2.9902e-23	0.0155468
rs2038700	14	25461989	C	T	0.034424	0.394624	0.00189	4.60999e-74	0.0284875
rs2062250	15	64672002	A	G	0.050625	0.938363	0.003905	2.11982e-38	0.0202795
rs2068330	2	163237390	G	C	0.018714	0.360551	0.001927	2.87012e-22	0.01519
rs2076211	22	44329078	T	C	-0.018018	0.158474	0.002546	1.53003e-12	0.0110691
rs2082382	5	148200553	A	G	-0.017857	0.55412	0.00186	8.66962e-22	0.0150126
rs2084312	17	72695211	T	C	0.028894	0.800412	0.002311	7.67008e-36	0.0195598
rs2091084	10	30492267	C	T	0.01735	0.653201	0.001951	6.25029e-19	0.0139107
rs2104415	1	67369398	A	G	-0.012373	0.676227	0.002061	1.98999e-09	0.00938953
rs2148537	9	95380726	A	G	0.017567	0.166266	0.002475	1.31009e-12	0.0111027
rs2158799	7	28277107	G	C	0.043041	0.611828	0.001898	7.85236e-114	0.0354725
rs2180369	14	93516465	C	T	0.02298	0.110762	0.003071	7.65068e-14	0.0117021
rs218264	4	55408875	T	A	0.025769	0.250868	0.002141	2.52e-33	0.0188253
rs2194067	19	35464727	T	C	0.012618	0.415502	0.001886	2.30994e-11	0.0104637
rs2259855	17	28097860	C	T	-0.023612	0.52533	0.001849	2.66011e-37	0.0199736
rs2282677	17	61986539	C	T	0.01138	0.405364	0.001929	3.79001e-09	0.00922438
rs2282986	7	92299545	C	T	-0.124348	0.018529	0.006855	1.80011e-73	0.0283706
rs2284837	3	185999077	G	A	0.01378	0.220169	0.002231	6.76005e-10	0.00966027
rs2286599	12	6499533	A	G	0.03864	0.141477	0.00279	1.42988e-43	0.0216619
rs2290669	19	16495774	C	A	-0.047616	0.786444	0.002308	1.51985e-94	0.0322742
rs2298695	21	47655027	C	A	-0.015731	0.396473	0.001881	6.51028e-17	0.0130783
rs2305980	4	151171269	A	T	0.013867	0.255073	0.002123	6.6696e-11	0.0102179
rs2312675	1	166922533	C	T	-0.017557	0.211587	0.002242	5.10975e-15	0.0122467
rs2314339	17	38253212	T	C	0.027194	0.124894	0.002851	1.51985e-21	0.0149217
rs2327028	20	8140925	T	C	-0.013484	0.475724	0.001851	3.3597e-13	0.0113937
rs2328667	6	22104421	G	A	0.012282	0.561405	0.001866	4.84953e-11	0.0102924
rs2358581	19	10391611	G	T	-0.028224	0.73286	0.002196	9.36052e-38	0.0201004
rs2371108	3	27757018	T	G	0.019217	0.388965	0.001891	3.11028e-24	0.015896
rs2412771	4	57761417	C	T	-0.018201	0.416739	0.001883	4.41977e-22	0.015121
rs2427599	20	62687921	T	C	0.055692	0.010727	0.009529	5.21003e-09	0.00914176
rs2428608	17	46040795	T	C	-0.011309	0.56284	0.001852	1.05e-09	0.00955073
rs2432142	5	96275201	A	G	0.012676	0.433689	0.001864	1.08993e-11	0.0106345
rs2439963	13	78638416	G	A	-0.01238	0.736551	0.002091	3.29003e-09	0.00926089
rs2469147	15	66910224	G	A	-0.015295	0.157884	0.002536	1.67001e-09	0.00943399
rs247826	16	84582965	T	C	0.033815	0.220606	0.002233	9.58959e-52	0.0236842
rs2506699	9	136946799	G	A	0.01427	0.483895	0.001892	4.86968e-14	0.0117947
rs2519093	9	136141870	T	C	-0.04119	0.185612	0.002367	8.55067e-68	0.0272238
rs2561758	5	173205282	G	A	-0.03629	0.723119	0.00208	4.20049e-68	0.0272874
rs257063	5	114806819	T	C	-0.013818	0.740602	0.0021	4.91021e-11	0.0102895
rs2615061	1	225895806	A	G	-0.027637	0.117457	0.002854	3.82032e-22	0.0151443
rs2665405	17	57875292	A	G	0.035373	0.547743	0.001844	5.62989e-82	0.0300071
rs2710804	7	36084529	C	T	0.020606	0.375925	0.001897	1.91999e-27	0.016987
rs2713573	3	128317273	T	C	0.024566	0.689211	0.001984	3.46019e-35	0.0193715
rs2729707	2	160687231	G	A	-0.030932	0.830063	0.002446	1.27997e-36	0.0197812
rs2790122	1	200296339	C	T	0.013402	0.712432	0.002029	4.08037e-11	0.0103325
rs284317	1	10731625	G	A	0.017425	0.497553	0.001945	3.51965e-19	0.0140102
rs28530750	4	36312542	A	G	0.055643	0.043032	0.004613	1.83021e-33	0.0188666
rs28571765	8	55449281	C	T	-0.02207	0.206778	0.00237	1.32008e-20	0.0145665
rs28574812	21	16384940	G	A	-0.016041	0.15791	0.002537	2.65999e-10	0.00988846
rs28576226	15	101713668	A	G	0.031285	0.122129	0.002853	6.14045e-28	0.0171492
rs2857633	22	30114333	C	T	-0.013283	0.727142	0.002098	2.52e-10	0.00990153
rs28588746	4	110944912	G	A	-0.010471	0.377846	0.001899	3.61002e-08	0.0086231
rs2875974	8	61419728	A	G	0.021365	0.373406	0.001904	3.53997e-29	0.0175488
rs2904270	20	49185272	A	G	-0.015318	0.517092	0.001844	1.02991e-16	0.0129933
rs2910580	5	57527886	A	T	-0.015326	0.659268	0.001939	2.83009e-15	0.0123625
rs2935104	6	170491076	G	A	0.01955	0.906903	0.003311	3.62001e-09	0.00923624
rs2943650	2	227105921	T	C	0.01116	0.644643	0.00192	6.36004e-09	0.00908962
rs2993986	10	28800023	T	C	0.030146	0.774092	0.00219	4.75007e-43	0.0215265
rs303753	18	21074922	A	G	-0.019587	0.34473	0.00196	1.77992e-23	0.0156275
rs309190	19	47629264	C	T	-0.030461	0.893852	0.003167	7.05018e-22	0.0150459
rs3184504	12	111884608	C	T	-0.067191	0.517084	0.001836	1e-200	0.0472653
rs342294	7	106372622	C	T	-0.017407	0.455851	0.001848	4.90004e-21	0.0147304
rs34298354	1	247588053	T	C	-0.024205	0.123549	0.002801	5.90065e-18	0.0135147
rs34332006	2	234257452	T	C	-0.010695	0.389704	0.001888	1.51999e-08	0.00885842
rs34505104	22	24624609	G	A	-0.02041	0.304866	0.002056	3.3597e-23	0.0155286
rs34562738	2	102376755	A	G	0.018655	0.77203	0.002195	1.99022e-17	0.0132955
rs34599082	1	159175494	T	C	-0.151481	0.013363	0.008129	1.93019e-77	0.0291459
rs34952318	20	11177055	A	G	-0.033097	0.050283	0.004378	4.24033e-14	0.0118229
rs35111447	17	62372190	T	C	-0.017887	0.098264	0.003105	8.55993e-09	0.00901142
rs35112940	19	51738917	A	G	-0.025968	0.215982	0.002241	5.20955e-31	0.0181236
rs35571080	1	224637790	C	T	0.024903	0.212693	0.002243	1.32008e-28	0.0173656
rs35592432	3	71355240	C	G	0.039902	0.027242	0.00608	5.47016e-11	0.0102643
rs35592645	17	4616387	A	C	0.017479	0.248719	0.00213	2.38013e-16	0.0128367
rs35713889	3	49162583	T	C	0.028328	0.043464	0.004568	5.79002e-10	0.00969852
rs35755865	1	27140060	T	C	-0.041492	0.034195	0.005077	3.1798e-16	0.0127821
rs35990176	21	44472118	C	A	0.011569	0.451059	0.001871	6.45996e-10	0.0096715
rs3731332	7	92300568	T	C	-0.121199	0.023234	0.00624	5.52968e-84	0.0303806
rs3732378	3	39307162	A	G	0.020274	0.172487	0.00243	7.70016e-17	0.0130473
rs3735485	7	45009341	G	A	0.041036	0.844672	0.00257	2.33991e-57	0.0249788
rs3747869	10	73520632	C	A	0.038842	0.900449	0.00322	1.79019e-33	0.0188694
rs3752562	20	42219831	A	G	0.013547	0.774844	0.002209	8.96995e-10	0.00959005
rs3754224	1	43423622	C	T	-0.014577	0.270936	0.002103	4.30031e-12	0.0108425
rs3773312	3	12946142	A	G	0.017874	0.134067	0.00285	3.67003e-10	0.00981028
rs3781454	10	126348565	A	G	0.025211	0.676766	0.002007	3.67959e-36	0.0196509
rs3793537	9	35687556	C	G	0.019834	0.290389	0.002029	1.53003e-22	0.0152901
rs3795503	1	180905694	T	C	-0.015409	0.314627	0.00201	1.83021e-14	0.0119929
rs3812849	13	74701736	C	A	0.01961	0.266532	0.002086	5.85059e-21	0.0147012
rs3847147	8	105784723	A	G	-0.011891	0.306976	0.002003	2.98999e-09	0.00928548
rs3857488	6	88001064	G	A	-0.015962	0.527618	0.001847	5.94977e-18	0.0135132
rs38859	7	116379094	T	C	0.011328	0.448861	0.001851	9.71002e-10	0.00957027
rs399757	22	18295575	C	T	0.013512	0.382674	0.00199	1.16011e-11	0.0106204
rs4074672	3	183730295	T	C	0.018004	0.369536	0.001907	3.8699e-21	0.0147692
rs41272536	1	183440531	G	A	-0.034443	0.045737	0.004735	3.65006e-13	0.0113761
rs41295055	10	6111622	T	C	-0.013749	0.186956	0.002349	4.94994e-09	0.00915511
rs41313381	1	79411968	A	C	0.048456	0.0304	0.005508	1.46994e-18	0.0137612
rs41317014	9	139929080	T	C	-0.020075	0.247562	0.002239	3.25012e-19	0.014024
rs4239149	17	41328095	G	A	0.016302	0.656343	0.001945	5.57956e-17	0.0131068
rs4276676	8	68795618	C	T	-0.019264	0.469209	0.001849	2.22024e-25	0.0162939
rs4391200	5	141509537	G	A	0.022974	0.618964	0.001894	7.85959e-34	0.0189752
rs4413892	9	139330158	A	G	0.031056	0.276136	0.002174	2.87012e-46	0.0223493
rs4468717	18	3457606	T	C	-0.020008	0.077837	0.003471	8.41008e-09	0.00901609
rs447124	9	4746539	T	C	0.016995	0.490566	0.001853	4.85959e-20	0.0143482
rs4535497	5	1107428	A	C	-0.013323	0.570032	0.001992	2.33991e-11	0.0104608
rs464609	5	34654477	A	G	0.012934	0.544492	0.001852	2.99985e-12	0.0109219
rs4672564	2	211143185	C	A	-0.010185	0.500893	0.001848	3.67003e-08	0.00861855
rs4703541	5	71743755	A	G	-0.036192	0.878793	0.002813	7.45075e-38	0.020128
rs4704826	5	156392082	A	C	-0.015601	0.633681	0.001876	9.70957e-17	0.0130043
rs4712614	6	21382765	G	T	-0.021637	0.619988	0.001891	2.78997e-30	0.0178972
rs4721650	7	2410151	G	A	0.015196	0.209572	0.002296	3.76011e-11	0.0103515
rs4729046	7	92223957	C	T	-0.036605	0.924065	0.003489	1.00995e-25	0.0164108
rs47341	22	43560763	T	C	0.015865	0.396441	0.001975	1.00995e-15	0.0125619
rs4734879	8	106583124	G	A	-0.021974	0.276159	0.002057	1.33999e-26	0.016707
rs4760	19	44153100	G	A	-0.070234	0.152719	0.002594	2.208e-161	0.0423364
rs4761234	12	69732105	C	T	0.015191	0.4824	0.001847	2.03002e-16	0.0128666
rs4789229	17	73796002	T	C	0.011726	0.644533	0.001926	1.17999e-09	0.0095215
rs4790752	17	5115877	T	C	-0.017539	0.450783	0.001845	2.11009e-21	0.0148683
rs4794820	17	38089344	G	A	0.07212	0.552137	0.001861	1e-200	0.0472653
rs4805881	19	33896432	C	A	-0.01642	0.665284	0.001984	1.32008e-16	0.0129471
rs4877107	9	91383601	C	T	0.010359	0.457254	0.001856	2.45002e-08	0.00872929
rs4909932	11	10475967	G	A	0.013829	0.59811	0.001881	2.01002e-13	0.0115016
rs4909945	11	10673739	C	T	0.011456	0.688902	0.001986	8.23e-09	0.00902181
rs4924450	15	40597229	A	G	0.01369	0.706498	0.002122	1.13999e-10	0.0100915
rs4925756	1	248048016	T	C	-0.014563	0.691881	0.002004	3.83001e-13	0.011366
rs4948097	7	56056571	G	A	-0.017568	0.758343	0.002148	3.0297e-16	0.0127912
rs4970996	1	150506589	C	G	0.0154	0.750743	0.002154	8.97016e-13	0.0111844
rs4984768	16	1253907	T	G	0.011987	0.36339	0.002025	3.34003e-09	0.009257
rs520910	1	156108048	C	T	-0.024764	0.067393	0.003685	1.86982e-11	0.0105121
rs527393	2	169709757	A	G	-0.02209	0.467803	0.001842	4.3401e-33	0.018755
rs533483	1	234765256	A	G	-0.017399	0.243389	0.002188	1.90985e-15	0.012439
rs549302	6	122734972	A	G	0.020151	0.545007	0.001843	8.48008e-28	0.0171035
rs55671712	1	169724610	T	C	0.018588	0.095812	0.003119	2.59e-09	0.00932231
rs55767800	17	17674967	C	T	-0.018378	0.632257	0.002003	4.70977e-20	0.0143535
rs55964818	8	130605871	C	T	-0.036254	0.567337	0.00186	1.53993e-84	0.030483
rs55978995	13	73626897	A	C	0.013869	0.16913	0.002466	1.89998e-08	0.00879829
rs56188865	1	247606276	C	T	-0.027014	0.374222	0.001899	7.00003e-46	0.022252
rs56378716	17	56356502	G	A	0.107631	0.01278	0.008291	1.69981e-38	0.020306
rs56388170	7	28724374	T	G	0.059326	0.294509	0.002043	2.72898e-185	0.0453957
rs571497	19	7827830	A	G	-0.036357	0.154843	0.002584	6.31975e-45	0.0220098
rs5746451	22	18126020	C	T	0.019536	0.504194	0.001849	4.60999e-26	0.0165264
rs5746990	22	17563536	A	G	-0.015117	0.622693	0.001903	2.05022e-15	0.0124252
rs57871178	2	85425048	C	T	-0.013314	0.17625	0.002414	3.55001e-08	0.00862771
rs579721	11	59834318	A	G	-0.012287	0.283654	0.002033	1.54999e-09	0.00945284
rs59085061	10	89681458	G	A	-0.050292	0.040472	0.004692	8.99912e-27	0.0167647
rs59241311	12	2506038	A	G	-0.01718	0.099621	0.00307	2.24001e-08	0.00875367
rs60190483	2	70385245	C	T	-0.031395	0.057277	0.003962	2.42996e-15	0.0123922
rs6029234	20	39259278	C	G	0.024169	0.624198	0.001905	7.57007e-37	0.0198457
rs6045615	20	1931582	C	A	-0.019319	0.330205	0.001982	1.99022e-22	0.0152483
rs60466842	7	8024840	A	C	-0.029716	0.087587	0.003269	1.03992e-19	0.0142193
rs6051431	20	2831990	T	C	0.011858	0.351093	0.001931	8.43995e-10	0.00960521
rs6055955	20	8604181	T	C	-0.022202	0.508614	0.001845	2.63027e-33	0.0188198
rs6062468	20	62268955	T	C	0.010809	0.508105	0.001937	2.45997e-08	0.00872818
rs60695341	15	51010271	T	C	-0.029901	0.197348	0.002312	3.19963e-38	0.02023
rs61739285	16	27480797	T	C	-0.033699	0.033259	0.005207	9.9793e-11	0.010123
rs61804160	1	161620089	A	T	-0.029557	0.140206	0.002652	8.07979e-29	0.0174342
rs61863767	10	99084426	T	C	0.043116	0.596247	0.001874	4.56037e-117	0.0359812
rs62007171	15	77306285	C	T	-0.015451	0.291138	0.002058	6.22014e-14	0.0117446
rs62019353	15	90933683	C	T	0.011729	0.27272	0.002072	1.54e-08	0.00885491
rs62089697	17	2726325	A	G	0.017652	0.172097	0.002518	2.48028e-12	0.0109637
rs62194505	2	238864939	A	G	-0.010877	0.382331	0.001937	2e-08	0.00878441
rs62270938	3	128187057	T	C	0.016035	0.177104	0.002454	6.59022e-11	0.0102207
rs62311395	4	83406211	G	A	-0.025247	0.061901	0.003841	5.08979e-11	0.0102811
rs62345144	4	146123196	C	G	-0.034084	0.024821	0.006181	3.57998e-08	0.0086254
rs62466318	7	73042085	T	C	-0.021214	0.202209	0.002399	9.79941e-19	0.0138323
rs62510269	8	79012343	G	A	-0.036092	0.14573	0.002609	1.77011e-43	0.0216378
rs626416	9	79326680	C	G	-0.016605	0.762943	0.002181	2.80996e-14	0.0119064
rs630505	1	111737916	C	T	0.012464	0.265394	0.002102	3.12997e-09	0.00927372
rs632887	12	3392351	G	A	0.01204	0.411004	0.001921	3.74999e-10	0.00980503
rs633323	2	31463044	T	A	0.014666	0.697507	0.002007	2.87012e-13	0.0114269
rs6421984	11	305619	C	T	0.038666	0.514549	0.001952	2.78997e-87	0.0309842
rs6426584	1	227374949	T	A	-0.01152	0.334952	0.001951	3.65999e-09	0.0092334
rs6429582	1	46321843	C	T	-0.018823	0.435077	0.001853	3.25012e-24	0.0158892
rs6440053	3	141659512	A	T	-0.014128	0.842254	0.002541	2.76001e-08	0.00869678
rs6440732	3	150990510	A	C	0.023275	0.827718	0.002437	1.3499e-21	0.0149409
rs6445826	3	56848999	C	T	0.01247	0.498475	0.001887	4.02995e-11	0.0103354
rs6458354	6	43814190	T	C	0.014462	0.707553	0.00202	8.35988e-13	0.0111996
rs6474514	8	38835269	C	T	0.011055	0.41173	0.001872	3.58996e-09	0.00923839
rs6476883	9	4654774	A	G	-0.011492	0.437247	0.001857	6.27004e-10	0.00967887
rs6479830	10	64418739	C	T	-0.012414	0.715242	0.002033	1.05e-09	0.00955073
rs6500550	16	3746241	T	C	-0.02072	0.304495	0.002036	2.64972e-24	0.0159204
rs6502608	17	1316427	A	G	0.014711	0.707085	0.002078	1.50003e-12	0.0110734
rs6554195	4	55500714	T	G	-0.019466	0.483581	0.00184	3.90032e-26	0.016551
rs6583435	7	50293405	A	C	0.016915	0.679683	0.001968	8.69961e-18	0.0134451
rs6590806	11	100550248	A	G	0.01608	0.250457	0.002128	4.27957e-14	0.011821
rs6667709	1	42201943	T	C	-0.013844	0.370088	0.001923	6.29941e-13	0.0112602
rs6679677	1	114303808	A	C	-0.051839	0.099992	0.003052	1.13999e-64	0.0265714
rs6684709	1	23850023	C	G	-0.020589	0.620492	0.001895	1.83992e-27	0.0169931
rs6696259	1	101221482	C	G	0.018055	0.408851	0.001864	3.74024e-22	0.0151477
rs672058	11	116764021	T	C	0.018163	0.880458	0.002846	1.81001e-10	0.00998119
rs6731993	2	65642097	T	A	0.022535	0.407782	0.001877	3.69999e-33	0.0187756
rs6734238	2	113841030	G	A	0.036475	0.402192	0.001959	2.59e-77	0.0291212
rs6746368	2	161222998	T	A	0.011451	0.334194	0.001949	4.36004e-09	0.00918809
rs67491878	18	78003207	C	A	0.011131	0.60436	0.001914	6.15007e-09	0.00909841
rs6755895	2	232579795	C	T	-0.023327	0.231769	0.002239	2.13993e-25	0.0162994
rs67684915	12	4322852	G	C	-0.0225	0.19513	0.002347	9.66941e-22	0.0149949
rs6779340	3	58033701	G	C	-0.017511	0.336941	0.001961	4.51024e-19	0.0139673
rs6831590	4	6943776	T	G	-0.0184	0.367282	0.001904	4.54046e-22	0.0151166
rs6854855	4	152247161	G	A	0.016404	0.486909	0.001855	9.68947e-19	0.0138342
rs6877725	5	68610623	C	T	-0.020573	0.445441	0.00186	2.11982e-28	0.0172992
rs6878780	5	122093740	C	T	0.013254	0.426771	0.001858	1.02e-12	0.0111568
rs6924387	6	137082948	G	A	0.016547	0.412477	0.001881	1.48013e-18	0.0137599
rs6948695	7	129648708	C	T	-0.010993	0.413883	0.001875	4.70002e-09	0.00916859
rs6952262	7	139719439	G	C	-0.016152	0.205159	0.002298	2.18978e-12	0.010991
rs696	14	35871093	T	C	0.015003	0.36576	0.001912	4.53002e-15	0.0122703
rs6985508	8	142337734	A	G	-0.026558	0.357998	0.002018	1.57e-39	0.0205895
rs7005996	8	142241681	T	C	0.024146	0.906282	0.003326	4.05976e-13	0.0113536
rs703005	10	26758576	T	C	-0.015482	0.598155	0.001905	4.54988e-16	0.0127142
rs7036656	9	21990457	T	C	0.028141	0.7215	0.002055	1.24997e-42	0.0214167
rs706809	12	52294257	C	T	0.022341	0.777872	0.002258	4.70977e-23	0.0154758
rs7082470	10	65277026	A	G	-0.029017	0.474125	0.00184	5.75043e-56	0.0246643
rs71352239	19	45429543	T	C	-0.01291	0.323814	0.002182	3.36001e-09	0.00925546
rs7159281	14	23756604	G	A	-0.01285	0.671781	0.002	1.34999e-10	0.0100513
rs7177	11	69466115	A	C	-0.013376	0.529439	0.001888	1.42988e-12	0.0110838
rs718515	18	43856297	A	G	-0.016391	0.551929	0.001858	1.20005e-18	0.0137968
rs7198940	16	81605559	T	C	0.015619	0.52238	0.001851	3.32966e-17	0.0132016
rs7225843	17	2001825	C	T	-0.03151	0.203083	0.002297	8.58025e-43	0.0214595
rs7235882	18	19684119	T	C	0.017758	0.093753	0.003188	2.59998e-08	0.00871309
rs7246841	19	1030431	C	T	0.022477	0.731395	0.002216	3.78007e-24	0.0158662
rs72664840	14	35596323	T	C	0.020614	0.179041	0.002397	8.43918e-18	0.0134505
rs72726027	15	42248826	C	T	-0.04262	0.111895	0.002923	4.16965e-48	0.022806
rs72747074	9	91545621	A	G	0.017932	0.31238	0.002003	3.62994e-19	0.0140049
rs72780125	2	24000145	C	T	0.034599	0.131112	0.002765	6.74994e-36	0.0195756
rs72790862	10	44880260	C	T	-0.025833	0.306947	0.002003	5.0501e-38	0.020175
rs72836628	10	113902454	T	C	-0.01417	0.249186	0.002131	3.01995e-11	0.0104021
rs7283930	21	30461373	T	C	-0.011714	0.73874	0.002102	2.56998e-08	0.00871626
rs72843590	6	25866380	A	C	0.024724	0.06259	0.00384	1.25e-10	0.0100696
rs72951729	2	219960543	A	C	-0.01783	0.096253	0.003116	1.07999e-08	0.00894978
rs72973711	18	74072245	T	A	-0.031751	0.067073	0.003713	1.27997e-17	0.0133755
rs72978754	6	138053203	C	T	-0.028441	0.065813	0.003727	2.45019e-14	0.0119341
rs72982988	18	57802714	A	G	-0.01277	0.232903	0.002204	7.10003e-09	0.00906072
rs73000965	11	113982321	A	T	0.028768	0.314788	0.001987	1.85994e-47	0.0226457
rs73016721	19	16416657	T	A	0.015926	0.277522	0.002122	6.4003e-14	0.0117387
rs73028871	3	14277058	T	C	-0.016816	0.133879	0.002745	9.29994e-10	0.00958104
rs73036517	19	45744842	G	A	-0.052727	0.258764	0.00211	1.07895e-137	0.0390684
rs7308123	12	122225225	C	T	0.018607	0.18119	0.002436	2.28981e-14	0.0119478
rs73190675	12	109788891	A	G	0.028802	0.050278	0.004241	1.15001e-11	0.0106224
rs73191188	4	3105200	A	G	-0.016477	0.353128	0.001926	1.22999e-17	0.0133827
rs7326825	13	50113450	A	G	0.020659	0.703613	0.002021	1.72982e-24	0.0159853
rs739842	12	48202046	C	T	-0.015546	0.639495	0.001973	3.44033e-15	0.0123243
rs74076327	1	56979431	C	T	-0.028663	0.04472	0.004475	1.54999e-10	0.0100183
rs74607840	7	148781247	A	G	-0.015405	0.625943	0.001914	8.82064e-16	0.0125879
rs7502100	17	36598626	C	T	0.017816	0.366802	0.001955	8.4004e-20	0.0142556
rs75354229	18	42078782	T	C	0.02445	0.128659	0.002749	6.22014e-19	0.0139115
rs75475627	2	54787592	G	C	0.032813	0.076568	0.003538	1.91999e-20	0.0145041
rs7549164	1	31224193	T	C	0.025162	0.189126	0.002456	1.33015e-24	0.0160251
rs755951	8	27226790	C	A	-0.013467	0.402765	0.001888	1.02e-12	0.0111568
rs7572278	2	8563029	A	T	0.015881	0.207324	0.002332	1.00995e-11	0.0106517
rs7573465	2	182315885	T	G	0.035796	0.554185	0.001853	4.66015e-83	0.0302089
rs75859969	16	50160737	C	A	-0.016697	0.156224	0.002549	5.94019e-11	0.010245
rs759488	12	68587155	C	T	0.013512	0.70489	0.002025	2.57988e-11	0.0104384
rs76378167	19	18433714	A	G	0.023127	0.061252	0.004041	1.06999e-08	0.00895226
rs7639292	3	107295665	T	C	-0.023984	0.168472	0.002466	2.48028e-22	0.0152133
rs76428106	13	28604007	C	T	0.158445	0.013471	0.008517	3.44985e-77	0.0290972
rs76545872	12	20432303	A	G	-0.013013	0.194057	0.002333	2.5e-08	0.00872379
rs7705526	5	1285974	A	C	0.029089	0.327218	0.00212	8.30042e-43	0.0214632
rs7751717	6	153005229	A	G	-0.013802	0.199529	0.002306	2.22998e-09	0.00936054
rs7776054	6	135418916	G	A	-0.04663	0.261097	0.002089	2.47742e-110	0.034914
rs7776857	7	22754768	T	G	-0.018545	0.65805	0.001949	1.89017e-21	0.0148862
rs778125	1	56605746	G	A	0.01436	0.355448	0.00192	7.74997e-14	0.0116994
rs7781268	7	75748183	A	G	-0.01333	0.245805	0.002258	3.65999e-09	0.0092334
rs780142	15	62797964	G	T	0.014549	0.274035	0.002067	2.02023e-12	0.0110086
rs7803075	7	130742066	G	A	-0.02444	0.7342	0.00211	5.47016e-31	0.0181171
rs78285907	18	21622003	T	A	0.019812	0.089011	0.003341	3.09999e-09	0.0092762
rs7846314	8	61650831	T	A	0.046831	0.187345	0.002355	5.70953e-88	0.0311088
rs7850247	9	95747389	C	T	0.01034	0.514717	0.001861	2.84001e-08	0.00868897
rs7852409	9	2621482	G	C	0.015628	0.764716	0.002288	8.70964e-12	0.010685
rs7855091	9	114655098	A	G	0.014823	0.307022	0.001994	1.10994e-13	0.0116252
rs7864482	9	102268861	G	A	0.012766	0.377314	0.001902	1.99986e-11	0.0104967
rs7917772	10	104487443	A	G	0.016558	0.630809	0.001904	3.59998e-18	0.0136028
rs79237520	5	134712566	T	C	0.040077	0.022751	0.006305	2.13e-10	0.00994208
rs79272926	5	118726637	A	C	-0.022316	0.221625	0.002222	1.03992e-23	0.0157107
rs7934719	11	108341864	T	C	0.017862	0.414299	0.001873	1.54989e-21	0.0149185
rs796003	9	86595801	T	G	-0.025352	0.258407	0.002125	8.84097e-33	0.0186625
rs796056	2	101735276	C	A	0.020577	0.623451	0.001898	2.30994e-27	0.0169606
rs79692389	5	111033606	C	G	0.02617	0.061217	0.003837	9.39074e-12	0.0106681
rs79716587	2	143886819	A	G	-0.035863	0.124095	0.00283	9.21934e-37	0.0198216
rs798555	7	2759473	C	T	0.018842	0.294964	0.002054	4.8095e-20	0.01435
rs806321	13	50841323	T	C	0.01598	0.530051	0.001848	5.65979e-18	0.0135222
rs8084255	18	48144754	T	C	0.019947	0.375635	0.001905	1.26009e-25	0.0163781
rs8176528	2	188345017	A	G	-0.016872	0.297384	0.002017	6.30957e-17	0.0130841
rs830623	3	71677746	C	A	0.014483	0.169687	0.002457	3.87998e-09	0.00921831
rs8705	11	128328913	A	G	-0.026397	0.316569	0.002004	1.3499e-39	0.0206074
rs873218	12	12765603	A	G	-0.011924	0.553941	0.001855	1.33999e-10	0.010053
rs903123	1	212405792	T	C	0.013484	0.818174	0.002387	1.67001e-08	0.0088331
rs921313	8	100824550	A	G	0.02711	0.044853	0.004466	1.31999e-09	0.00949333
rs9304460	18	51763388	A	G	0.011676	0.443947	0.001867	4.14e-10	0.00978086
rs9313822	5	159207694	A	G	0.025101	0.052082	0.004098	9.34997e-10	0.0095797
rs9323285	14	55863829	A	C	0.012057	0.337997	0.001962	8.18993e-10	0.00961268
rs9330650	12	123994669	G	A	0.014403	0.21919	0.002256	1.76999e-10	0.00998655
rs9348970	6	35153565	C	G	-0.032759	0.178025	0.002404	3.0903e-42	0.0213136
rs935655	2	46067445	G	T	0.014783	0.761993	0.002161	8.10961e-12	0.0107011
rs9375447	6	126874091	G	A	-0.013767	0.494601	0.001834	6.34016e-14	0.0117407
rs9382100	6	52223211	A	T	-0.011963	0.324967	0.001973	1.38e-09	0.00948214
rs9390461	6	147701217	G	A	0.015366	0.538265	0.001845	8.50942e-17	0.0130288
rs9429767	1	110496087	A	G	0.017446	0.197243	0.002344	1.02991e-13	0.0116407
rs9430574	1	9709072	A	G	-0.014039	0.33041	0.001984	1.54989e-12	0.0110663
rs9487043	6	109610474	T	C	0.023076	0.486515	0.001839	4.35011e-36	0.0196302
rs9508005	13	28789794	G	T	-0.022531	0.094159	0.003425	4.9204e-11	0.010289
rs9526795	13	52341181	C	T	-0.01411	0.258932	0.002116	2.67979e-11	0.0104296
rs9590390	13	114920867	A	G	0.015386	0.291471	0.002055	7.31981e-14	0.0117111
rs9625746	22	29637658	C	G	-0.018377	0.41186	0.001915	8.77001e-22	0.0150107
rs9656395	7	130575884	G	A	-0.027515	0.095026	0.003156	2.9703e-18	0.013637
rs9819371	3	141206800	T	C	-0.044448	0.064757	0.003776	5.94019e-32	0.0184126
rs9829114	3	196518623	A	G	-0.033578	0.414149	0.001872	7.45075e-72	0.0280487
rs9835104	3	119056040	A	G	-0.013518	0.18798	0.002467	4.35001e-08	0.00857157
rs9867398	3	185912816	T	C	0.022319	0.094175	0.003192	2.80027e-12	0.0109371
rs987107	5	35875227	A	G	0.020353	0.261079	0.002093	2.52e-22	0.0152107
rs987121	4	38329783	T	A	0.015458	0.606217	0.001903	4.75992e-16	0.0127057
rs9885207	5	173075213	C	T	0.016744	0.41613	0.001872	3.94003e-19	0.0139907
rs9900613	17	74674857	T	C	-0.011338	0.43077	0.001867	1.29999e-09	0.00949717
rs990558	21	36914669	T	C	-0.011062	0.36139	0.001929	1e-08	0.00897023
rs9925985	16	31305593	C	A	-0.014131	0.269481	0.002078	1.08993e-11	0.0106345
rs9926183	16	1363878	T	C	0.018579	0.26273	0.002197	2.86022e-17	0.0132294
rs9933582	16	86016026	G	T	0.021463	0.229622	0.002238	9.1791e-22	0.0150034
rs9938104	16	81844974	T	C	-0.016624	0.12614	0.002807	3.24997e-09	0.00926404
rs9977672	21	40463283	A	G	-0.021872	0.259116	0.002122	7.07946e-25	0.0161203

## Sheet: Supplementary Table 12
Supplementary Table 12. 206 SNPs significantly associated with basophil count used IVs in reverse MR analyses
SNP	Chromosome	Pos	Effect_allele	Non-effect_allele	Beta	Effect_allele_frequency	SE	P_value	r2
rs10086568	8	6900336	A	G	-0.0410628	0.320646	6.8e-67	0.00237648	0.0270374
rs10214237	5	35883734	C	T	-0.0187107	0.275368	4.1e-14	0.00247573	0.0118297
rs10283714	9	95749357	T	C	0.0128757	0.593404	1.1e-08	0.00225499	0.0089449
rs10430801	10	13490742	A	G	-0.0135386	0.298979	2.1e-08	0.00241545	0.00877119
rs10451478	19	883883	C	G	-0.0346588	0.032038	3.4e-08	0.00627927	0.0086396
rs1058900	11	308290	C	T	0.0177117	0.568038	8.2e-15	0.00228097	0.0121532
rs10793054	11	72662812	A	C	0.0140333	0.334877	2e-09	0.0023401	0.00938825
rs10798014	1	185394834	G	A	-0.0139015	0.321137	4.7e-09	0.00237298	0.00916859
rs10823305	10	70906916	A	G	0.0163451	0.828423	2.3e-08	0.00292438	0.00874648
rs1086893	1	212563114	C	T	0.032098	0.344271	3.2e-43	0.00232876	0.0215711
rs10893845	11	128186882	G	T	-0.0143395	0.501626	8.5e-11	0.00220877	0.0101609
rs10915186	1	29017659	T	C	0.0138702	0.444723	4.2e-10	0.00222023	0.00977735
rs10927074	1	236103965	C	T	0.0880753	0.892404	4.7e-135	0.00356099	0.0386871
rs10956401	8	129002419	A	G	-0.0170208	0.342698	2.7e-13	0.00232855	0.0114397
rs11030022	11	3862788	T	C	0.0161455	0.542363	8.3e-13	0.00225599	0.0112011
rs11064881	12	120146925	A	G	-0.0330657	0.073412	5.5e-15	0.00423134	0.0122322
rs11158159	14	57857162	C	G	0.0312046	0.773434	9.6e-30	0.00275475	0.0177286
rs11195959	10	114199287	A	G	0.0225395	0.095616	1.8e-09	0.00374968	0.009415
rs11204682	1	150595537	T	G	-0.0220175	0.222809	1.4e-16	0.00266377	0.0129361
rs11218752	11	122552600	T	C	0.0127657	0.379707	2.3e-08	0.0022839	0.00874648
rs11253511	10	964832	T	C	0.051578	0.238091	1.4e-87	0.00260014	0.0310384
rs112773900	8	6924426	C	T	-0.0400265	0.027577	5.8e-09	0.00687375	0.00911375
rs112923279	14	23632259	A	G	0.0546001	0.017821	6.3e-11	0.00835374	0.0102313
rs113056267	8	6785327	G	A	-0.0640684	0.020798	1.7e-16	0.00777295	0.0128998
rs113155233	8	6876955	C	G	-0.0413015	0.032341	2.8e-10	0.00654812	0.00987604
rs11554159	19	18285944	A	G	-0.0179214	0.270337	5.6e-13	0.0024858	0.0112853
rs115607256	6	31459024	A	G	0.0880699	0.00844	3.7e-13	0.0121213	0.0113733
rs11595895	10	26734518	A	C	0.0239033	0.403319	2.7e-26	0.00225303	0.0166048
rs11658622	17	72725864	A	C	0.0154745	0.805408	2.9e-08	0.00278875	0.00868325
rs11702209	21	38808428	G	C	-0.0312902	0.118451	6.3e-20	0.00342362	0.0143044
rs117053853	12	51720047	A	G	0.124165	0.011082	2.8e-31	0.010674	0.0182067
rs117279174	11	73778261	C	T	0.0519808	0.028154	2.6e-14	0.00682268	0.0119221
rs11772895	7	143081942	C	G	0.0397595	0.277394	3.3e-58	0.00247189	0.0251692
rs1186222	7	75247329	T	C	-0.0269119	0.461991	1.9e-33	0.00223284	0.0188618
rs11904758	2	148640108	A	G	0.0156408	0.302425	7.9e-11	0.00240505	0.0101781
rs11930388	4	9985884	T	C	-0.0158661	0.210635	4.9e-09	0.00271197	0.00915775
rs11974227	7	80222408	T	C	0.0281598	0.064031	5.4e-10	0.00453577	0.00971569
rs12075	1	159175354	A	G	0.0307992	0.579184	2.5e-43	0.00223171	0.021599
rs12212535	6	90808352	T	C	-0.0131221	0.390174	2.1e-08	0.0023409	0.00877119
rs12376511	9	22142756	C	T	-0.0193528	0.161809	1.2e-10	0.00300672	0.0100793
rs12438453	15	42678609	G	A	0.0238716	0.122277	1.8e-12	0.00338615	0.0110337
rs12459419	19	51728477	T	C	-0.0164505	0.32389	3.1e-12	0.00235935	0.0109147
rs12470883	2	65651851	A	G	0.0221251	0.4088	8.1e-23	0.00225	0.0153906
rs12497690	3	27795397	C	A	0.0157045	0.371456	6.7e-12	0.00228799	0.0107438
rs12591417	15	90835068	A	G	-0.0172021	0.156561	2.2e-08	0.00307423	0.00875856
rs12794572	11	128307814	C	T	-0.0131295	0.389825	9.8e-09	0.00228941	0.0089756
rs12927351	16	74596618	A	C	0.0169621	0.198149	8.8e-10	0.00276732	0.00959481
rs12941811	17	38159335	C	T	-0.0479181	0.578458	6.9e-102	0.00223593	0.0335278
rs1295927	17	57929535	G	A	-0.0267997	0.447203	1.1e-33	0.00221545	0.0189321
rs13054052	22	38130385	C	A	-0.0149841	0.619347	4.4e-11	0.00227328	0.010315
rs13063578	3	47087837	A	T	0.0173384	0.400504	2.4e-13	0.00236794	0.0114645
rs13100173	3	50332697	A	G	-0.0158767	0.47898	2.5e-12	0.00226695	0.010962
rs13226583	7	75454152	T	A	-0.0201246	0.115814	5.6e-09	0.00345292	0.00912292
rs138284624	17	56385573	T	C	0.0953607	0.012737	4.7e-22	0.0098774	0.0151111
rs138595256	21	36789420	G	C	0.0452342	0.025286	1.1e-09	0.00742225	0.00953909
rs1427499	2	145400317	G	A	0.0167152	0.710136	6.3e-12	0.00243246	0.0107575
rs145441566	1	212511874	A	G	-0.0392876	0.044163	5.2e-13	0.00544095	0.0113011
rs146591430	6	31507160	G	A	-0.0532972	0.015459	2.8e-09	0.00896421	0.00930234
rs146970669	12	27103449	A	G	0.0259753	0.093114	9.9e-12	0.0038151	0.0106562
rs147669022	6	32486442	A	T	0.0326444	0.074836	4.4e-10	0.00523206	0.00976596
rs149007767	7	50370254	T	C	0.0314281	0.162478	4.4e-24	0.00310488	0.0158429
rs149391212	14	23544999	T	C	0.0685887	0.01645	1.8e-14	0.0089462	0.0119962
rs1669340	3	3198380	T	G	-0.024871	0.838571	1.1e-16	0.00299918	0.0129811
rs16923637	8	59567885	T	G	0.0143929	0.285734	3.9e-09	0.00244417	0.00921698
rs17006038	4	83575907	G	C	-0.0201855	0.18534	1.2e-12	0.00283934	0.0111217
rs17116384	11	113981241	G	A	0.014953	0.31893	3.2e-10	0.0023785	0.00984364
rs17613339	1	118139540	T	C	-0.0216637	0.127854	6.7e-11	0.00331886	0.0102169
rs17758695	18	60920854	T	C	-0.104475	0.029431	1.6e-57	0.00653505	0.0250158
rs17875967	1	11811273	G	T	-0.018259	0.149182	4.6e-09	0.00311507	0.00917418
rs1799964	6	31542308	C	T	0.0217601	0.207568	1.3e-15	0.00272181	0.0125134
rs1801274	1	161479745	G	A	0.0184817	0.531311	7.7e-17	0.00221711	0.0130473
rs1847271	15	69632367	A	G	0.0162103	0.623686	1.2e-12	0.00227968	0.0111217
rs1868942	19	52248641	T	C	-0.015976	0.798493	1.4e-08	0.00281731	0.00888049
rs1883638	6	34830754	T	C	-0.0175411	0.161326	4.9e-09	0.00299772	0.00915775
rs1897191	10	77143467	G	A	-0.0186795	0.617284	2.3e-16	0.00227655	0.0128431
rs1973791	3	187416634	A	C	-0.0177178	0.616779	7.4e-15	0.00227834	0.0121735
rs2070596	15	50545159	A	T	0.0196015	0.210759	6.5e-13	0.00272676	0.0112535
rs2073935	9	136340200	G	T	0.0138647	0.725535	2.2e-08	0.00247672	0.00875856
rs2074585	15	91009484	A	G	-0.0361585	0.514337	2.8e-60	0.00220792	0.025627
rs2077078	11	2322136	T	C	-0.0197351	0.113119	1.6e-08	0.0034959	0.00884463
rs2118140	12	66698461	G	A	0.0147618	0.527756	2.6e-11	0.00221441	0.0104366
rs2154187	20	36967370	A	C	-0.0139608	0.528289	3.1e-10	0.00221899	0.00985135
rs2158799	7	28277107	G	C	0.0159732	0.609756	2.2e-12	0.0022747	0.0109899
rs2239630	14	23589349	G	A	0.0282831	0.558274	8e-37	0.0022312	0.019839
rs2265045	10	96149718	T	C	-0.0161441	0.19088	9.9e-09	0.00281651	0.0089729
rs2271352	5	126091428	C	G	0.0457811	0.225741	2.8e-66	0.00266226	0.0269095
rs2276066	11	70007311	G	A	0.013648	0.647386	3.5e-09	0.00231063	0.00924494
rs2286599	12	6499533	A	G	0.0200878	0.141781	3.4e-10	0.00319886	0.0098289
rs2289511	14	88454910	A	G	-0.0174481	0.582057	6.9e-15	0.00224086	0.0121874
rs2296374	1	156287403	C	T	0.0147521	0.504772	2.2e-11	0.00220538	0.0104749
rs2384952	17	72744512	C	T	-0.0168978	0.53921	3.6e-13	0.00232482	0.0113791
rs247830	16	84581925	C	T	0.0153921	0.303924	1.6e-10	0.00240735	0.0100107
rs2514760	8	119127950	A	C	-0.0180542	0.864879	2.1e-08	0.00322423	0.00877119
rs2522051	5	131797578	C	T	0.012314	0.454553	2.9e-08	0.00221928	0.00868325
rs2568054	11	8876029	G	A	0.0121375	0.53792	4.3e-08	0.00221582	0.00857477
rs2594836	5	173205318	A	G	-0.0171577	0.722466	6.4e-12	0.00249704	0.010754
rs2606724	11	113957880	A	G	0.0166659	0.454663	3.2e-13	0.00228689	0.0114039
rs2702864	8	6791576	T	C	0.019835	0.206798	3.8e-13	0.00273057	0.0113676
rs2702929	8	6758397	A	G	0.0185918	0.588771	1.2e-16	0.00224562	0.0129649
rs2834670	21	36280376	G	A	0.0226188	0.168547	5e-11	0.00344254	0.0102853
rs2836154	21	39485842	T	C	0.0174786	0.33595	8.8e-14	0.00234369	0.0116732
rs28730837	17	56355397	A	G	0.100479	0.016313	8.9e-31	0.00871174	0.0180517
rs2952110	12	106661316	G	A	0.0195643	0.168592	7.9e-11	0.00300842	0.0101781
rs2967595	19	8566299	T	C	-0.0296012	0.167788	3.3e-23	0.00298273	0.0155314
rs2998286	10	28780373	C	T	0.0248284	0.769304	4.4e-21	0.00263513	0.0147481
rs310631	20	62196253	A	C	0.0136676	0.411216	1.1e-09	0.00224296	0.00953909
rs3181077	3	46250652	T	C	-0.0433272	0.717893	1.2e-69	0.00245641	0.0276033
rs3184504	12	111884608	C	T	-0.0289489	0.518706	3.1e-39	0.00220892	0.0205089
rs340833	3	3111458	A	G	-0.0168819	0.513811	2.2e-14	0.00220949	0.0119559
rs34158728	19	38903032	A	G	0.10497	0.028552	1.8e-56	0.00662927	0.0247789
rs34275630	5	126446692	G	C	0.0370355	0.034945	1.5e-09	0.00612935	0.00946112
rs34500	5	98294885	A	G	-0.0281585	0.083877	1.7e-12	0.00398826	0.0110462
rs34864656	7	92675349	A	G	-0.0478964	0.022389	3.3e-10	0.00762437	0.00983616
rs35900031	8	6802339	T	G	0.0399137	0.148594	3.1e-37	0.00313056	0.0199549
rs35979828	12	54685880	T	C	-0.0246555	0.069812	1.2e-08	0.00432834	0.00892171
rs3731211	9	21986847	A	T	0.0170749	0.72177	4.2e-12	0.002464	0.0108477
rs3735485	7	45009341	G	A	0.0183527	0.845208	1.9e-09	0.00305597	0.00940128
rs3768068	1	235994307	G	C	-0.0178374	0.830463	1.7e-09	0.00296135	0.00942948
rs3781452	10	126355129	T	C	0.0215213	0.632764	7.1e-21	0.00229636	0.0146693
rs3848148	15	64637536	C	T	0.0345588	0.942841	4.1e-13	0.00476605	0.0113515
rs431329	19	40221107	G	C	-0.017486	0.662589	6.9e-14	0.00233446	0.0117233
rs4396915	3	128377062	T	C	0.022949	0.206523	9e-17	0.00275917	0.0130184
rs445	7	92408370	T	C	-0.0871305	0.095616	2.5e-119	0.00375133	0.0363325
rs4475963	12	129302255	G	T	-0.0167736	0.370218	2.4e-13	0.00229	0.0114645
rs4541868	8	106590705	A	C	-0.0180605	0.274909	3.9e-13	0.00248806	0.0113621
rs45577137	8	48651633	G	A	-0.0515864	0.044777	1.3e-19	0.00569288	0.0141812
rs4753251	11	89654536	A	T	-0.0162852	0.730076	9.2e-11	0.00251322	0.0101422
rs4760	19	44153100	G	A	-0.0204988	0.155817	1.6e-11	0.00304238	0.0105476
rs4782302	16	88524389	C	A	0.0181343	0.436405	4.4e-16	0.00223099	0.0127206
rs479032	18	9850581	A	G	-0.0158073	0.656009	1.1e-11	0.0023284	0.0106325
rs4812450	20	39272959	G	C	0.0137371	0.39939	1.6e-09	0.00227708	0.00944482
rs4851592	2	103087641	T	C	0.0169778	0.302598	1.5e-12	0.00240049	0.0110734
rs4931	20	43530234	C	A	-0.023668	0.271483	1.6e-21	0.00248385	0.0149133
rs4941839	13	37025916	A	G	-0.0142295	0.714818	7.7e-09	0.00246439	0.00903936
rs5030738	1	161599654	T	G	0.0610276	0.01805	2.8e-13	0.00835489	0.0114321
rs508218	18	51779439	A	G	0.0137878	0.690504	8.1e-09	0.00239118	0.00902601
rs524137	9	135879542	T	C	-0.0141796	0.274771	1.3e-08	0.00249263	0.00890033
rs531612	11	65705432	T	C	0.0129641	0.508518	4.4e-09	0.00220879	0.00918572
rs55913164	4	87898930	C	T	-0.0313375	0.190251	8.9e-29	0.00281553	0.0174207
rs56014906	10	102103508	G	A	-0.0179951	0.368047	3.9e-15	0.0022902	0.0122997
rs56018450	8	38856336	G	A	0.0135919	0.410815	1.7e-09	0.0022559	0.00942948
rs56287412	7	17978828	C	T	0.0126041	0.507825	1.5e-08	0.00222591	0.00886198
rs56388170	7	28724374	T	G	0.0340342	0.292045	5.5e-44	0.00244663	0.021769
rs5745281	5	10684841	T	C	0.0152937	0.212367	1.5e-08	0.00270075	0.00886198
rs5766582	22	45632528	T	C	-0.0183047	0.47463	1.4e-16	0.00221456	0.0129361
rs588485	1	20916444	A	G	-0.0133458	0.333287	1.2e-08	0.0023415	0.00892171
rs594479	11	128571710	C	T	0.013284	0.701043	3.6e-08	0.00241046	0.00862386
rs6045612	20	1931001	T	C	-0.016238	0.263492	1.1e-10	0.00251588	0.0100999
rs6091176	20	49150510	T	C	0.015105	0.260639	2.1e-09	0.00252326	0.00937584
rs6141333	20	31263324	A	C	0.0249079	0.147272	1.6e-15	0.00312645	0.0124733
rs61584523	16	87899585	C	G	0.0322309	0.039151	3.1e-08	0.00582219	0.00866497
rs62105478	2	8735869	A	G	-0.0306226	0.051925	8.9e-10	0.00499742	0.009592
rs62111719	19	7485382	A	G	0.026263	0.068131	1.6e-08	0.00464769	0.00884463
rs62132278	19	836654	T	C	-0.0313153	0.255914	1.2e-32	0.00263112	0.0186226
rs62393575	6	7058516	C	G	-0.0296276	0.052525	3.1e-09	0.0050006	0.0092762
rs6579875	5	150782574	T	C	-0.0156578	0.389024	4.8e-12	0.00226566	0.0108181
rs67175901	15	101748227	T	C	0.0294411	0.108471	1.4e-16	0.00356233	0.0129361
rs6734238	2	113841030	G	A	0.0123226	0.402393	4.2e-08	0.00224744	0.00858129
rs6766037	3	16908186	G	A	-0.0409015	0.2181	1.1e-52	0.0026773	0.0239059
rs6782812	3	128317997	A	G	0.0685761	0.893054	9.2e-82	0.00358046	0.0299671
rs67918653	20	31102309	A	G	-0.0176956	0.222559	4.1e-11	0.00268076	0.0103314
rs6927569	6	109621494	C	T	0.0194933	0.523079	1.3e-18	0.00221317	0.0137827
rs6962370	7	50454736	G	A	-0.0155266	0.201702	2e-08	0.00276651	0.00878441
rs7044519	9	82233842	G	T	0.0169747	0.160875	1.8e-08	0.0030141	0.00881289
rs7141943	14	25438250	G	A	0.013033	0.394566	8.8e-09	0.00226561	0.00900411
rs7166645	15	83740277	A	G	0.0146224	0.386985	1.1e-10	0.00226849	0.0100999
rs7196129	16	30471109	C	T	0.018513	0.527773	1.2e-16	0.00223579	0.0129649
rs724745	6	22340396	G	T	0.0232502	0.504049	7.4e-26	0.00221124	0.0164568
rs7250849	19	52158316	T	G	0.0212121	0.106557	3.5e-09	0.00359288	0.00924494
rs7257932	19	18527257	A	G	0.0152015	0.330106	9.9e-11	0.00235002	0.0101249
rs72617245	22	24638596	A	G	-0.0142041	0.262667	1.8e-08	0.00252395	0.00881289
rs72721631	14	75807762	A	C	-0.0211573	0.238058	4.3e-16	0.00260267	0.0127249
rs72895231	6	82679396	A	C	-0.0168768	0.596444	9e-14	0.00226379	0.0116686
rs73036517	19	45744842	G	A	-0.0188111	0.25941	1e-13	0.00252902	0.0116468
rs73049252	7	8016602	A	G	-0.0438801	0.05857	1.2e-20	0.00470864	0.0145824
rs73987603	2	213844822	A	G	0.0237537	0.16628	1.2e-15	0.00296653	0.0125288
rs742631	11	32077472	T	C	-0.0161477	0.282131	6.6e-11	0.00247275	0.0102204
rs74472890	11	72946279	C	T	0.118698	0.049399	4.7e-120	0.00509484	0.0364445
rs7496362	15	65758874	G	C	-0.0132471	0.365664	8.3e-09	0.00229872	0.00901957
rs7503461	17	2883320	T	C	-0.0145731	0.318569	7.3e-10	0.00236635	0.00964124
rs75084335	12	76981753	G	C	0.0346978	0.069163	3e-15	0.00439688	0.0123511
rs7531773	1	22332757	A	C	-0.0129539	0.603983	1.7e-08	0.00229798	0.00882831
rs7559035	2	65083917	T	C	-0.0279909	0.054362	1.3e-08	0.00492426	0.00890033
rs7562697	2	181918896	G	A	0.0151393	0.684614	1.9e-10	0.00237667	0.00996955
rs761702	22	41404970	A	G	0.0380828	0.064837	2.5e-17	0.00449712	0.013254
rs762679	8	48885436	A	T	-0.0227991	0.854408	3.1e-13	0.00312765	0.0114106
rs7641325	3	12268604	A	G	-0.0122189	0.419583	4.6e-08	0.00223503	0.00855607
rs76428106	13	28604007	C	T	0.0815471	0.013014	8.8e-16	0.0101399	0.0125884
rs77150566	19	38919501	A	G	0.139157	0.00873	3.6e-31	0.0119848	0.0181731
rs778798	19	5839613	C	A	-0.0180191	0.732866	6.7e-13	0.00250799	0.011247
rs7832357	8	126516197	G	A	-0.0134325	0.341481	7.9e-09	0.00232755	0.0090326
rs78744187	19	33754548	T	C	-0.0877737	0.081217	8.3e-105	0.00403713	0.0340135
rs78862952	2	146506667	C	T	0.0255174	0.091675	2.4e-11	0.00382197	0.010455
rs78969411	12	12620964	G	C	0.021113	0.094682	2.3e-08	0.00377772	0.00874648
rs79070372	3	128229324	A	G	0.0261923	0.1125	8.9e-14	0.00351305	0.0116709
rs79407714	19	33745290	A	G	-0.0658272	0.029875	1.1e-23	0.00656119	0.015702
rs8026614	15	100051136	T	C	-0.0135877	0.471576	9.5e-10	0.00222129	0.00957573
rs8179	7	92236164	C	T	-0.0342106	0.791547	3.5e-36	0.00272375	0.0196571
rs873636	19	16514771	G	A	0.0237909	0.307657	2.6e-23	0.00239187	0.0155686
rs875740	16	16123048	A	C	-0.0189223	0.666052	6.7e-16	0.00234302	0.0126405
rs877116	8	10712945	T	G	0.0170458	0.588763	3.2e-14	0.00224592	0.0118801
rs903504	17	37829570	G	C	-0.0218003	0.68314	4.6e-20	0.00237657	0.0143575
rs915125	6	82463376	T	C	-0.0339284	0.279037	3.3e-43	0.00246201	0.0215676
rs9376098	6	135499460	A	T	0.0256102	0.349224	2e-28	0.00231585	0.0173074
rs9644063	8	22974450	C	T	-0.0268568	0.822741	1.6e-20	0.00289125	0.0145345
rs9819371	3	141206800	T	C	-0.0326113	0.06457	3.5e-13	0.00448279	0.011385

## Sheet: Supplementary Table 13
Supplementary Table 13. 408 SNPs significantly associated with eosinophil count used IVs in reverse MR analyses
SNP	Chromosome	Pos	Effect_allele	Non-effect_allele	Beta	Effect_allele_frequency	SE	P_value	r2
rs1004870	1	42370787	T	C	0.026184	0.588952	0.002014	1.26999e-38	0.0203409
rs10059018	5	110501604	T	G	-0.023358	0.200806	0.00247	3.37987e-21	0.0147913
rs10062687	5	10624866	G	T	0.024145	0.232866	0.002349	9.47109e-25	0.0160764
rs10100356	8	130626164	A	G	-0.013422	0.227209	0.002387	1.90999e-08	0.00879687
rs10165678	2	30446568	A	G	-0.014675	0.757518	0.002302	1.89998e-10	0.00996955
rs10174238	2	191973034	A	G	0.013265	0.765591	0.002402	3.40997e-08	0.00863879
rs10195713	2	158520905	T	C	0.02494	0.864395	0.002947	2.73968e-17	0.0132373
rs10208293	2	102966310	A	G	-0.078905	0.286689	0.002186	1e-200	0.0472653
rs10243429	7	101788854	C	T	0.016938	0.29026	0.002182	8.82064e-15	0.0121387
rs1036332	1	199012478	C	A	-0.032696	0.737405	0.002257	1.6099e-47	0.0226612
rs1037674	7	50217850	T	G	0.013204	0.292292	0.002188	1.63001e-09	0.00944012
rs10472984	5	35843832	G	C	-0.034985	0.339875	0.00209	7.62079e-63	0.026183
rs1047891	2	211540507	A	C	0.016967	0.315457	0.002127	1.54989e-15	0.0124794
rs1057258	2	234115629	T	C	-0.032126	0.178094	0.002589	2.52e-35	0.0194112
rs1059091	11	309127	G	A	0.033841	0.321344	0.002141	3.08035e-56	0.0247259
rs10745763	12	96811386	T	G	0.01349	0.423316	0.002018	2.40991e-11	0.010454
rs10777378	12	92518680	A	G	-0.022488	0.535724	0.001989	1.27997e-29	0.0176891
rs10782957	1	93763896	T	C	0.022538	0.621606	0.002042	2.80996e-28	0.0172596
rs10876550	12	54712308	A	G	0.013811	0.559198	0.001998	4.9204e-12	0.0108126
rs10900595	1	204511602	A	C	0.015482	0.713282	0.002189	1.59001e-12	0.0110607
rs10930337	2	169695031	T	C	0.01471	0.284759	0.002192	2.03002e-11	0.0104933
rs1099448	1	173231898	T	C	0.017702	0.466357	0.001998	8.31955e-19	0.0138609
rs11024646	11	2955929	T	C	0.017085	0.218739	0.002411	1.45011e-12	0.0110807
rs11071559	15	61069988	T	C	-0.0222	0.13051	0.002945	4.93969e-14	0.0117917
rs11079340	17	56271060	C	T	0.012271	0.321638	0.002121	7.48997e-09	0.00904665
rs11088236	21	34416187	T	C	0.018316	0.453012	0.001998	5.17011e-20	0.0143378
rs11120043	1	213020779	T	C	0.011114	0.608251	0.002036	4.93003e-08	0.00853682
rs111759324	1	101652522	T	C	-0.043024	0.110759	0.00316	3.55959e-42	0.0212974
rs11204682	1	150595537	T	G	-0.041331	0.223016	0.002388	4.8899e-67	0.0270671
rs112255429	3	127786822	A	G	-0.046211	0.016576	0.007975	7.05001e-09	0.00906258
rs11228990	11	57071786	T	A	0.02926	0.044508	0.004953	3.56e-09	0.00924055
rs11236813	11	76343427	C	G	-0.030337	0.101862	0.003306	4.77969e-20	0.014351
rs11255507	10	8109615	G	T	0.020196	0.17824	0.00261	1.05003e-14	0.012104
rs113473633	4	103449131	G	A	-0.063217	0.026223	0.006522	3.46976e-22	0.0151597
rs113496608	6	138161666	A	G	-0.044847	0.030304	0.005802	1.13006e-14	0.0120894
rs113542380	2	43464818	A	G	-0.026862	0.075059	0.003797	1.54989e-12	0.0110663
rs113859409	14	94422198	A	G	-0.029345	0.039661	0.00537	4.74996e-08	0.00854716
rs114152720	21	36434894	A	G	-0.036252	0.030153	0.005897	8.07997e-10	0.00961604
rs114741563	9	135869211	C	T	0.119573	0.007538	0.011508	2.93968e-25	0.0162521
rs11555542	14	94417531	C	T	0.06384	0.062749	0.004108	2.11982e-54	0.0243052
rs115647629	12	111811903	A	G	-0.067273	0.026499	0.006524	6.6896e-25	0.0161288
rs115697464	3	128175328	C	T	-0.065055	0.015017	0.008158	1.6099e-15	0.0124721
rs11628569	14	103190362	G	A	-0.016588	0.289982	0.002198	4.70002e-14	0.0118019
rs11684770	2	71281496	G	A	-0.014768	0.270352	0.002222	3.10027e-11	0.0103961
rs116888884	7	92633347	A	G	-0.057741	0.009792	0.010199	1.54e-08	0.00885491
rs11695281	2	28686568	T	C	-0.022977	0.514407	0.00198	4.08978e-31	0.0181561
rs11701475	21	16931347	C	T	0.014907	0.22262	0.002442	1.06001e-09	0.00954836
rs11702918	22	17594623	T	C	-0.022316	0.102562	0.00328	1.05999e-11	0.0106408
rs1170439	16	68608511	C	T	0.022511	0.779264	0.002403	7.85959e-21	0.0146525
rs117068593	14	93118229	T	C	-0.026091	0.190092	0.002543	1.17004e-24	0.0160445
rs117481629	19	40192953	C	T	0.035585	0.027904	0.00617	8.24992e-09	0.00902117
rs117577334	17	2836247	A	G	0.017343	0.14402	0.002915	2.74998e-09	0.00930696
rs1178016	20	2996497	T	C	0.011342	0.495413	0.001987	1.17001e-08	0.00892846
rs11786536	8	129000416	A	G	-0.026746	0.164896	0.002705	5.10975e-23	0.015463
rs117955557	19	45755368	T	G	-0.030385	0.256399	0.002277	1.44012e-40	0.0208701
rs117961539	8	144989466	A	G	-0.03098	0.039583	0.0052	2.63003e-09	0.00931838
rs118013485	19	33726577	A	G	-0.033602	0.06696	0.004068	1.53993e-16	0.0129183
rs11869228	17	57800358	T	C	0.020575	0.840958	0.002712	3.44985e-14	0.0118649
rs11886928	2	74258529	G	T	-0.014387	0.30847	0.00214	1.85994e-11	0.0105133
rs11888323	2	98577882	G	A	-0.01729	0.778072	0.002383	4.18023e-13	0.0113474
rs11890306	2	28691488	T	C	0.012913	0.423414	0.002026	1.90999e-10	0.00996829
rs11931711	4	153291513	T	C	0.019253	0.282445	0.002213	3.48017e-18	0.0136088
rs12100034	13	114956773	A	G	-0.017045	0.359122	0.002079	2.60016e-16	0.01282
rs12154498	7	92223518	C	A	-0.032542	0.854434	0.002817	7.76068e-31	0.0180701
rs121564	16	20717360	T	G	-0.016564	0.270023	0.002233	1.26009e-13	0.0115989
rs12208103	6	107442431	T	C	-0.030736	0.378399	0.002069	6.82967e-50	0.0232411
rs12209219	6	557686	C	T	-0.025341	0.474823	0.001998	8.13018e-37	0.019837
rs12408934	1	65423447	A	G	-0.041319	0.10259	0.00328	2.35993e-36	0.0197058
rs12487980	3	71760041	A	C	0.012539	0.633844	0.002073	1.5e-09	0.00946112
rs12515180	5	131785684	T	C	-0.072098	0.425948	0.002004	1e-200	0.0472653
rs12530946	7	148887942	G	A	0.042755	0.613323	0.002044	3.99025e-97	0.0327202
rs12540285	7	150312474	G	A	0.014646	0.22062	0.002396	1.01e-09	0.00956044
rs1257192	2	134991024	G	A	0.014595	0.812097	0.002535	8.81008e-09	0.00900381
rs12581511	12	46573788	G	C	-0.017643	0.173045	0.002631	2.07014e-11	0.0104888
rs1265564	12	111708458	C	A	0.080073	0.442517	0.002035	1e-200	0.0472653
rs12681644	8	119972974	T	C	-0.019435	0.211927	0.002427	1.22999e-15	0.012524
rs12705849	7	112782556	A	G	-0.020577	0.406896	0.002021	2.54976e-24	0.0159263
rs12820863	12	4318723	T	C	0.022466	0.351578	0.002142	1.07004e-25	0.0164023
rs12861824	13	31079184	C	T	-0.020977	0.275439	0.002402	2.59e-18	0.0136612
rs12878610	14	73389048	C	T	-0.013183	0.475864	0.001994	3.95003e-11	0.0103401
rs12882281	14	21431304	C	T	-0.0136	0.238599	0.00235	7.37004e-09	0.0090509
rs12928503	16	67377216	T	C	-0.048995	0.019564	0.007294	1.91999e-11	0.010506
rs12941068	17	17737857	A	G	-0.013905	0.285851	0.002272	9.59003e-10	0.00957338
rs1296535	14	69297986	T	C	-0.019052	0.777485	0.002417	3.34965e-15	0.0123295
rs13033333	2	106371012	G	C	0.012393	0.32279	0.002113	4.61998e-09	0.00917305
rs13120371	4	139092719	G	A	0.015459	0.327238	0.002118	2.99985e-13	0.0114175
rs13138355	4	83545976	T	C	-0.054823	0.185539	0.002551	2.34963e-102	0.0336061
rs13139941	4	7071741	G	A	-0.01384	0.802896	0.002491	2.84001e-08	0.00868897
rs13207791	6	143249749	G	A	0.025659	0.088551	0.003539	4.30031e-13	0.0113414
rs13226583	7	75454152	T	A	-0.061865	0.115701	0.0031	1.59001e-88	0.0312089
rs1323650	10	6033049	T	G	-0.013614	0.680787	0.002151	2.53e-10	0.00990057
rs13251643	8	126240768	T	A	0.030412	0.044409	0.004844	3.53997e-10	0.00981908
rs13511	15	86284817	C	T	-0.016355	0.57742	0.002009	4.12952e-16	0.0127326
rs1353286	3	27772014	G	T	0.020226	0.453022	0.00199	3.0903e-24	0.0158969
rs1365623	4	175486022	T	C	0.011627	0.37246	0.00206	1.71002e-08	0.00882672
rs139640694	5	109938754	G	A	0.024854	0.092902	0.003415	3.53997e-13	0.0113826
rs140411271	19	16228192	A	G	0.030273	0.05614	0.004681	1.03001e-10	0.0101155
rs140509806	2	111949570	A	G	0.099069	0.008506	0.012308	8.73977e-16	0.0125897
rs1406449	2	148495285	C	T	-0.012188	0.461666	0.001986	8.69e-10	0.00959794
rs1414517	1	221092838	G	C	-0.024977	0.187298	0.002552	1.35988e-22	0.0153087
rs1427499	2	145400317	G	A	0.018666	0.710269	0.002183	1.29987e-17	0.0133727
rs143491704	9	135345666	G	C	-0.03128	0.035786	0.005517	1.47001e-08	0.0088674
rs145947882	17	41809207	C	A	-0.059933	0.0263	0.006329	2.97989e-21	0.014812
rs146078144	1	150889608	A	G	0.085887	0.009579	0.010438	1.99986e-16	0.0128694
rs1471816	12	94145120	A	G	0.010911	0.503325	0.001985	3.94003e-08	0.00859896
rs1479918	4	123351431	T	A	-0.018776	0.259813	0.002261	1.05003e-16	0.0129897
rs149110519	6	144385777	T	C	0.038205	0.035905	0.005388	1.38995e-12	0.0110899
rs150640087	7	50444152	T	G	0.099543	0.016244	0.008004	1.80011e-35	0.0194534
rs1516527	3	148609704	C	T	-0.032276	0.951148	0.004596	2.25009e-12	0.010985
rs1539174	10	974870	G	C	0.038017	0.23738	0.002332	1.11995e-59	0.0254948
rs1672753	3	3221430	T	C	-0.01748	0.811014	0.002545	6.74062e-12	0.0107425
rs1684578	16	57069650	T	G	0.016362	0.415559	0.002017	5.14991e-16	0.0126907
rs1689510	12	56396768	C	G	0.026511	0.337746	0.002094	1.05999e-36	0.0198044
rs16903574	5	14610309	G	C	0.028502	0.077849	0.003838	1.17004e-13	0.0116143
rs16956811	16	57444002	G	T	-0.029348	0.080686	0.003685	1.74985e-15	0.0124559
rs17061503	13	41246758	A	G	0.035528	0.307403	0.002159	8.04081e-61	0.0257455
rs17175830	16	88558164	A	G	0.032179	0.237656	0.002365	4.13048e-42	0.0212804
rs17293632	15	67442596	T	C	0.02962	0.236264	0.002337	8.92072e-37	0.0198256
rs174548	11	61571348	G	C	-0.023058	0.313571	0.002137	4.08037e-27	0.0168789
rs17482472	10	44859618	A	G	-0.031481	0.098902	0.003346	5.33949e-21	0.0147163
rs175705	14	75975648	G	C	0.03822	0.718533	0.002213	8.80035e-67	0.0270141
rs17668272	1	198623842	T	G	-0.041656	0.117796	0.003072	7.47997e-42	0.0212123
rs17682575	2	43152304	T	C	-0.017647	0.201301	0.002487	1.33015e-12	0.0110994
rs17689024	16	79739978	C	G	-0.014282	0.314415	0.002135	2.30994e-11	0.0104637
rs17758695	18	60920854	T	C	-0.122123	0.029555	0.005948	1.32008e-93	0.0321103
rs17849501	1	183542323	T	C	-0.026789	0.052001	0.004469	2.1e-09	0.00937584
rs1800692	12	6442346	G	A	-0.018051	0.58754	0.002039	8.92072e-19	0.0138487
rs180506	17	68274205	A	G	-0.02299	0.776272	0.002385	5.81969e-22	0.0150768
rs1828803	4	2689449	A	C	0.013079	0.392417	0.002033	1.28e-10	0.010064
rs1861489	12	68610446	A	T	0.013285	0.782181	0.00242	4.14e-08	0.00858527
rs201798	13	50954721	A	G	0.020184	0.614944	0.002044	5.70953e-23	0.0154456
rs2025489	6	87814959	G	A	0.015769	0.526005	0.00199	2.41991e-15	0.012393
rs2089979	3	196501413	G	A	-0.014931	0.415851	0.002013	1.24997e-13	0.0116006
rs2095044	9	6192796	C	T	-0.093857	0.742759	0.002265	1e-200	0.0472653
rs214080	11	17299762	G	A	0.012908	0.579931	0.002009	1.37e-10	0.0100478
rs2182885	13	99855124	A	G	0.026326	0.605228	0.00203	2.05022e-38	0.0202835
rs2223043	21	16438793	G	A	0.019382	0.306981	0.002295	3.22998e-17	0.0132072
rs2228467	3	42906116	C	T	0.062272	0.061584	0.004111	8.8308e-52	0.0236926
rs2239633	14	23589057	A	G	0.034771	0.483519	0.001986	1.50003e-68	0.0273793
rs2242193	1	154995503	A	G	0.012279	0.421302	0.002018	1.2e-09	0.00951728
rs2253427	20	1552430	C	T	-0.013805	0.778112	0.002397	8.68001e-09	0.00900774
rs2255531	12	121414915	A	G	-0.016385	0.350975	0.002079	3.39e-15	0.0123272
rs2282718	1	25241056	A	G	-0.011422	0.37278	0.002078	3.95003e-08	0.00859826
rs2399441	3	112587012	C	T	-0.018868	0.350554	0.002069	8.07979e-20	0.0142622
rs2419313	10	111750851	A	G	-0.020727	0.142533	0.002869	5.20955e-13	0.0113007
rs2431097	5	159890885	T	C	0.015023	0.485547	0.001999	5.94977e-14	0.0117537
rs244689	5	133422816	G	A	-0.02124	0.876598	0.00303	2.4598e-12	0.0109655
rs2497318	10	94432000	T	C	-0.029864	0.442619	0.00202	1.9602e-49	0.0231303
rs2502995	1	24199290	C	T	0.021853	0.57046	0.002002	1.05999e-27	0.0170717
rs2505521	10	43804617	T	C	-0.015171	0.829154	0.002675	1.45001e-08	0.00887108
rs2566133	4	39022515	C	T	-0.014365	0.583621	0.002015	1.05999e-12	0.0111485
rs2568928	5	127487603	G	A	0.015221	0.756846	0.002308	4.38026e-11	0.0103161
rs2579506	2	97207321	A	G	0.047465	0.386176	0.002032	1.1695e-120	0.0365375
rs2646438	10	8565675	A	G	-0.020516	0.565689	0.002001	1.20005e-24	0.0160407
rs2683913	3	112171587	G	A	-0.015075	0.826856	0.002618	8.68001e-09	0.00900774
rs2713548	2	227156662	T	C	0.012505	0.632646	0.002046	1.02e-09	0.00955798
rs2788211	6	697500	C	T	0.016029	0.81734	0.002573	4.79005e-10	0.00974514
rs2807740	10	28784483	T	C	0.035325	0.76966	0.002358	1.05003e-50	0.0234366
rs28362902	15	74712178	A	G	0.016579	0.132809	0.002935	1.66001e-08	0.00883472
rs2838317	21	44991791	C	A	0.012853	0.550072	0.001994	1.2e-10	0.0100793
rs28383314	6	32587213	C	T	0.061635	0.624131	0.002048	6.38263e-199	0.0470505
rs28421324	21	36286938	T	A	0.0358	0.102092	0.003291	1.57e-27	0.0170158
rs2847266	18	12773338	T	C	-0.014442	0.716855	0.002242	1.22e-10	0.0100754
rs28532037	12	123883406	A	G	-0.029653	0.906507	0.003416	4.18986e-18	0.0135758
rs2894401	6	35408959	G	A	-0.020541	0.705252	0.002187	6.16027e-21	0.0146927
rs290430	20	52675648	T	C	-0.012081	0.344859	0.002095	8.30998e-09	0.00901925
rs2920505	3	12335081	A	G	-0.029644	0.601796	0.002019	9.46891e-49	0.0229638
rs2942062	3	112305130	G	A	-0.022708	0.937362	0.004079	2.65003e-08	0.00870789
rs295	8	19816238	C	A	0.015869	0.235064	0.002337	1.16011e-11	0.0106204
rs295273	9	86466968	A	G	0.020579	0.255616	0.002274	1.50003e-19	0.0141568
rs2979489	8	30280833	A	G	0.013752	0.741697	0.002266	1.32999e-09	0.00949143
rs2992333	10	26727454	A	G	-0.034153	0.598657	0.002028	1.3499e-63	0.0263437
rs301162	16	85810647	G	A	0.026139	0.853049	0.002803	1.16011e-20	0.014588
rs3024971	12	57493727	G	T	-0.040232	0.107204	0.003209	5.03965e-36	0.0196119
rs3093023	6	167534290	A	G	0.012677	0.43381	0.001998	2.27002e-10	0.00992675
rs3096309	16	89431603	T	C	0.014823	0.824069	0.002608	1.36e-08	0.00888825
rs3110791	7	135367828	C	T	0.015409	0.623422	0.002059	7.49031e-14	0.0117064
rs3218148	1	23851787	A	G	-0.017678	0.539783	0.001991	7.07946e-19	0.013889
rs33982662	9	139324737	A	C	0.020435	0.285267	0.002192	1.18987e-20	0.0145838
rs34173062	8	145158607	A	G	0.054559	0.072995	0.004091	1.54989e-40	0.0208615
rs34210653	17	4535314	A	G	-0.175565	0.020746	0.006973	8.10961e-140	0.0393725
rs34212866	15	43702964	G	A	0.020115	0.220743	0.002401	5.73984e-17	0.0131016
rs34290285	2	242698640	A	G	-0.045886	0.257132	0.002267	4.73042e-91	0.0316604
rs34363176	13	100270177	G	C	0.01341	0.243607	0.002326	8.43005e-09	0.00901546
rs34439695	11	33901483	T	C	-0.037944	0.035263	0.005456	3.67029e-12	0.0108775
rs34448954	1	161168189	T	C	-0.025253	0.106374	0.003211	3.8699e-15	0.0123013
rs34466956	19	3353622	T	C	-0.01354	0.5676	0.002029	2.60016e-11	0.0104366
rs34495	5	98265807	T	G	-0.01983	0.304172	0.002155	3.67029e-20	0.0143955
rs34505104	22	24624609	G	A	-0.026127	0.306171	0.00216	1.22011e-33	0.0189188
rs346835	2	8438693	T	C	-0.02669	0.328293	0.002104	7.54918e-37	0.0198461
rs350836	19	4080516	T	C	-0.017201	0.709927	0.002205	6.41062e-15	0.0122019
rs35249183	1	12099345	G	A	0.039991	0.099837	0.003364	1.46016e-32	0.018597
rs35409523	2	213908457	A	G	0.050096	0.075881	0.003754	1.42988e-40	0.0208709
rs35850753	17	7578671	T	C	0.043576	0.019768	0.007273	2.13998e-09	0.00937104
rs36084354	19	1079959	A	G	-0.045367	0.091843	0.003441	1.17004e-39	0.0206243
rs3731211	9	21986847	A	T	0.017545	0.720317	0.002213	2.33991e-15	0.0123995
rs3742704	14	88477882	C	A	0.01948	0.091601	0.003441	1.54e-08	0.00885491
rs3746420	20	50140627	C	G	-0.031805	0.061219	0.004163	2.25996e-14	0.0119504
rs3747869	10	73520632	C	A	0.019825	0.90083	0.003316	2.30999e-09	0.00935155
rs3756374	5	142517601	T	G	0.016911	0.119107	0.00307	3.70997e-08	0.00861557
rs3759332	12	6491078	C	T	-0.011935	0.390595	0.002064	7.53998e-09	0.0090449
rs3785356	16	27349168	T	C	0.030168	0.298035	0.00218	1.69981e-43	0.0216424
rs3786586	19	16495287	G	A	0.031904	0.154646	0.00275	4.41977e-31	0.0181457
rs3790163	20	10647951	G	A	-0.015292	0.792407	0.002521	1.34999e-09	0.00948768
rs3812206	6	16700098	T	C	-0.012238	0.300301	0.002181	2.07e-08	0.00877509
rs3823536	7	128579666	A	G	-0.017818	0.467209	0.001986	3.16009e-19	0.0140288
rs3824867	11	47468569	G	A	0.016826	0.712364	0.002193	1.77011e-14	0.0119996
rs3846855	6	33555877	A	G	0.028194	0.182937	0.002567	5.00956e-28	0.0171781
rs3850107	16	78150341	G	C	-0.013751	0.29438	0.002196	3.94003e-10	0.00979296
rs3950296	3	169493283	G	C	0.023638	0.244421	0.002297	8.30042e-25	0.0160963
rs397187	17	8784759	C	T	-0.012281	0.429693	0.002022	1.28e-09	0.00950107
rs4074672	3	183730295	T	C	0.014516	0.369285	0.00205	1.48013e-12	0.0110763
rs410867	19	16427111	G	A	-0.059414	0.216683	0.00241	4.12098e-134	0.03855
rs412884	19	40219449	C	T	0.057634	0.672171	0.002109	2.2182e-164	0.0427321
rs41313381	1	79411968	A	C	0.050131	0.030679	0.005645	7.05018e-19	0.0138897
rs4148757	1	229693846	C	A	-0.017147	0.210055	0.002441	2.23975e-12	0.010986
rs4149909	1	242023898	G	A	-0.0334	0.032649	0.005569	2.07e-09	0.0093795
rs4236746	8	130699861	G	A	0.056854	0.975145	0.006399	6.77954e-19	0.0138965
rs4243951	11	9856524	G	A	-0.013907	0.755956	0.00232	2.1e-09	0.00937584
rs4280242	16	2830482	T	C	-0.032913	0.754112	0.002318	1.02991e-45	0.0222096
rs4310436	1	39489221	A	G	0.018785	0.119611	0.003065	9.14998e-10	0.00958509
rs4366169	9	16911638	C	A	0.012354	0.310424	0.002145	8.70001e-09	0.00900713
rs4409785	11	95311422	C	T	0.016435	0.172343	0.00263	4.25001e-10	0.00977445
rs45577137	8	48651633	G	A	-0.059758	0.045218	0.005157	5.10035e-31	0.0181265
rs4618204	3	101281534	C	T	0.018183	0.443836	0.002001	1.08993e-19	0.0142113
rs4652560	1	181057188	T	A	-0.015397	0.617764	0.002044	5.22998e-14	0.0117801
rs466547	9	4834034	G	A	0.019109	0.857978	0.002846	1.94984e-11	0.0105025
rs4675190	2	228320192	T	C	-0.011666	0.591061	0.002017	7.57007e-09	0.00904385
rs4680250	3	150941492	G	C	-0.015734	0.692997	0.002175	4.84953e-13	0.0113159
rs4703589	5	72097351	C	T	0.014451	0.532652	0.001983	3.25987e-13	0.0114
rs4703730	5	76549688	T	C	-0.016026	0.516976	0.001984	6.91035e-16	0.0126346
rs4722171	7	22785717	G	A	-0.027253	0.592101	0.002019	1.83021e-41	0.0211094
rs473739	11	64147919	G	T	-0.013882	0.31889	0.002128	7.06968e-11	0.0102043
rs4739140	8	79753010	T	C	-0.014554	0.611355	0.002057	1.53003e-12	0.0110691
rs4746153	10	75598282	C	G	0.015663	0.185407	0.002552	8.58005e-10	0.00960111
rs4857909	3	128300468	G	A	0.120719	0.87972	0.003053	1e-200	0.0472653
rs4870977	8	127526842	C	G	-0.01875	0.870857	0.002958	2.39999e-10	0.00991332
rs4908835	1	9357460	C	T	0.019184	0.161355	0.002719	1.80011e-12	0.0110337
rs4931002	12	32143169	A	C	-0.02158	0.779279	0.002388	1.72982e-19	0.0141324
rs495149	10	89795523	T	C	0.024275	0.164184	0.002674	1.15001e-19	0.0142021
rs496475	9	113638236	G	T	0.035017	0.387008	0.002033	1.83021e-66	0.026948
rs520461	11	126047425	G	A	-0.013748	0.2218	0.00239	9.08009e-09	0.00899582
rs526369	6	106803105	G	A	0.018996	0.143107	0.002863	3.39e-11	0.0103754
rs556063	1	111318291	G	A	0.012802	0.573536	0.002003	1.68e-10	0.00999905
rs55879743	7	75470364	T	C	0.077662	0.066369	0.004051	7.06968e-82	0.0299885
rs55955211	22	50656109	C	A	0.031363	0.07362	0.003822	2.41991e-16	0.0128336
rs56117721	21	36398586	A	T	-0.104406	0.071639	0.003874	6.63743e-160	0.0421399
rs56179563	7	129685597	A	G	0.017858	0.389076	0.002055	3.8699e-18	0.01359
rs56195338	7	8107922	A	G	-0.030068	0.057715	0.004266	1.88018e-12	0.0110242
rs56330463	5	148200011	C	T	0.039484	0.55326	0.002008	5.38022e-86	0.0307503
rs574183	8	95973816	G	A	-0.013813	0.388961	0.002036	1.20005e-11	0.0106128
rs5747308	22	18133500	C	A	0.015575	0.504517	0.001987	4.81948e-15	0.0122582
rs57633475	18	46469650	G	A	-0.02465	0.121715	0.003048	6.36063e-16	0.0126505
rs57834782	7	20502828	A	T	-0.058285	0.244809	0.002306	7.78037e-141	0.0395174
rs58745116	17	33803592	A	G	-0.015201	0.391451	0.002034	8.20918e-14	0.0116875
rs58833930	11	2325997	T	C	-0.023363	0.112968	0.003139	1.02991e-13	0.0116407
rs60175411	22	37311858	A	G	-0.029781	0.166741	0.002681	1.24997e-28	0.0173733
rs60600003	7	37382465	G	T	0.042906	0.100334	0.003317	3.05e-38	0.0202358
rs60646393	5	135224755	A	G	-0.024038	0.065569	0.004027	2.45002e-09	0.00933652
rs6103572	20	42657862	C	T	-0.024061	0.729098	0.002237	5.95937e-27	0.0168243
rs6139104	20	390310	T	A	-0.019392	0.092532	0.003441	1.78e-08	0.00881591
rs6141755	20	31163565	T	G	-0.016817	0.236009	0.002348	8.30042e-13	0.0112011
rs61426394	16	9053519	C	G	-0.024582	0.067297	0.003983	6.99005e-10	0.00965199
rs61798836	1	92013622	C	T	0.014532	0.17025	0.002639	3.74999e-08	0.00861261
rs62005030	15	60725339	T	C	-0.016605	0.123915	0.003028	4.26e-08	0.00857736
rs62006172	15	38904527	A	G	-0.037536	0.041969	0.004973	4.61955e-14	0.0118054
rs62011287	15	63791228	G	A	-0.01269	0.344259	0.002091	1.31999e-09	0.00949333
rs62086903	17	66016006	C	T	0.030422	0.231992	0.00238	2.26986e-37	0.0199929
rs62105489	2	8757326	T	C	-0.030245	0.052894	0.004452	1.13006e-11	0.0106264
rs62117160	19	45232161	A	G	-0.047573	0.045256	0.00477	2.14981e-23	0.0155982
rs62183994	2	204614872	T	C	0.026904	0.050879	0.004517	2.65003e-09	0.00931644
rs62308111	4	57738491	T	G	0.015386	0.221457	0.0024	1.5e-10	0.0100261
rs62385501	5	171950231	A	T	-0.014427	0.308103	0.002142	1.67996e-11	0.0105365
rs62473720	7	77254547	G	A	0.014247	0.317118	0.002136	2.63998e-11	0.0104331
rs62539154	8	48677930	A	G	0.027464	0.097259	0.003402	7.19946e-16	0.0126268
rs634534	11	65665256	G	A	0.032917	0.542475	0.001998	5.83042e-61	0.0257759
rs637064	11	108140909	T	C	0.024251	0.556128	0.001994	5.43e-34	0.0190226
rs6479336	9	94110288	A	T	-0.029195	0.18496	0.002556	3.44033e-30	0.0178687
rs6490291	12	112177775	A	T	-0.066084	0.964087	0.005837	1.10994e-29	0.0177087
rs6496717	15	91181567	T	C	0.018867	0.759996	0.00232	4.41977e-16	0.0127197
rs6556313	5	176792491	G	A	0.019467	0.332338	0.002102	2.16023e-20	0.0144844
rs6573020	14	55871452	T	C	0.020574	0.433436	0.002019	2.30994e-24	0.0159413
rs6670664	1	26531956	A	T	-0.015066	0.662541	0.002099	7.38074e-13	0.0112263
rs66735324	5	86298649	G	A	-0.013812	0.220762	0.002386	7.29995e-09	0.00905341
rs668248	11	128586262	C	G	-0.016501	0.61554	0.002036	5.49035e-16	0.0126785
rs6684992	1	87752000	T	A	0.037659	0.119465	0.003052	6.06038e-35	0.0193009
rs6731125	2	182308836	C	T	0.017166	0.564761	0.002002	1.03992e-17	0.013413
rs6750754	2	213830187	G	T	-0.063977	0.264203	0.002243	8.35603e-179	0.0445866
rs67856193	14	93024616	G	C	0.023655	0.308431	0.002175	1.63005e-27	0.0170104
rs6787336	3	3153194	A	G	0.036335	0.287462	0.002238	3.29003e-59	0.0253916
rs6904506	6	245096	C	T	-0.05238	0.088477	0.003544	2.25009e-49	0.0231158
rs6924387	6	137082948	G	A	0.016659	0.410173	0.002027	2.18978e-16	0.0128523
rs6930635	6	395634	C	T	-0.037712	0.078494	0.003739	6.82967e-24	0.0157755
rs6956283	7	98756597	T	C	-0.01568	0.732752	0.002237	2.48028e-12	0.0109637
rs6971710	7	3140173	A	G	0.028325	0.201035	0.002475	2.74979e-30	0.0178991
rs6979947	7	157005863	G	A	0.013224	0.266399	0.002242	3.74999e-09	0.00922712
rs6986109	8	81286298	T	G	-0.016486	0.704331	0.002181	4.24033e-14	0.0118229
rs6989099	8	66898262	C	T	-0.017763	0.317295	0.002133	8.58025e-17	0.0130272
rs699664	2	85780536	T	C	-0.015655	0.329576	0.002102	1e-13	0.0116468
rs6999452	8	106397116	A	G	0.011632	0.517717	0.001991	5.33003e-09	0.00913582
rs7009579	8	81064734	G	A	-0.012203	0.428946	0.002006	1.22e-09	0.00951313
rs7026022	9	102562216	C	A	0.012099	0.377752	0.002045	3.38003e-09	0.00925393
rs7080536	10	115348046	A	G	-0.043694	0.043176	0.004952	1.17004e-18	0.0138012
rs708776	1	226923505	T	G	0.026773	0.940532	0.004244	2.90998e-10	0.0098667
rs7123726	11	118694547	C	T	0.016914	0.210494	0.002436	3.95003e-12	0.0108613
rs7141943	14	25438250	G	A	0.015879	0.394677	0.002038	7.00003e-15	0.0121845
rs71429414	13	42945821	A	G	-0.018575	0.196207	0.002496	1.02991e-13	0.0116407
rs71508968	10	65253869	A	G	0.036234	0.025836	0.006364	1.28e-08	0.00890447
rs7158239	14	65520616	A	G	0.01556	0.395176	0.002037	2.27982e-14	0.0119487
rs71628184	1	160596935	T	C	0.021187	0.094165	0.003449	8.31994e-10	0.00960877
rs7173571	15	41712807	C	T	0.013979	0.526604	0.001993	2.39994e-12	0.0109709
rs7215391	17	64232022	T	C	-0.012672	0.257019	0.002272	2.49e-08	0.00872488
rs7220649	17	76331757	T	C	-0.028223	0.043218	0.004951	1.23001e-08	0.00891512
rs725613	16	11169683	G	T	-0.047446	0.355982	0.002071	4.77529e-116	0.0358216
rs7257	15	80191343	A	G	0.033603	0.567153	0.002002	3.59998e-63	0.0262527
rs7267752	20	17755245	C	T	0.020618	0.083489	0.003599	1.03999e-08	0.00895982
rs72695582	9	6633664	A	G	-0.050092	0.02972	0.005908	2.39994e-17	0.0132614
rs72766638	9	136931778	A	C	-0.024311	0.164331	0.002673	9.94031e-20	0.014227
rs72800841	16	31014247	A	G	-0.015808	0.249931	0.002293	5.62989e-12	0.0107826
rs72834751	10	64559465	T	C	-0.071743	0.01273	0.009325	1.50003e-14	0.0120328
rs72987040	19	3251116	A	C	-0.021632	0.126171	0.00298	4.07005e-13	0.0113531
rs73046033	3	171527955	G	T	-0.021552	0.116838	0.003092	3.29003e-12	0.0109016
rs73072498	3	50783442	C	T	0.060029	0.009171	0.010455	9.63008e-09	0.00898023
rs73086541	7	20376103	A	C	-0.011789	0.395121	0.002035	7.07001e-09	0.00906183
rs73118830	7	50764948	C	T	-0.029368	0.08553	0.003538	1.07994e-16	0.0129845
rs73191842	12	110986507	G	T	0.053919	0.021394	0.006882	4.90004e-15	0.0122549
rs73205140	3	128309545	C	T	0.037235	0.104781	0.003255	2.91005e-30	0.0178914
rs73232881	4	38664131	C	T	0.067388	0.213178	0.002418	8.22243e-171	0.0435687
rs73238201	3	142204728	T	C	-0.016486	0.179352	0.002573	1.51999e-10	0.010023
rs73272842	5	150453888	A	G	-0.025354	0.122779	0.003019	4.83949e-17	0.013133
rs7327960	13	74682892	C	T	0.017659	0.826621	0.002629	1.90985e-11	0.0105072
rs73322872	20	62694105	T	C	0.014569	0.241917	0.002327	3.91003e-10	0.00979483
rs73428834	6	42255274	T	C	0.029847	0.074788	0.003774	2.72019e-15	0.0123702
rs7354779	21	45670770	C	T	0.017686	0.271434	0.002236	2.71019e-15	0.0123709
rs73963711	18	60874413	T	C	0.022097	0.210821	0.002465	3.2802e-19	0.0140224
rs7423615	2	231116874	T	C	0.023183	0.187322	0.002529	5.10035e-20	0.0143401
rs743002	22	41404939	C	T	-0.058857	0.065649	0.00403	2.90001e-48	0.0228447
rs74331768	16	2161793	A	G	0.019483	0.098145	0.003368	7.48997e-09	0.00904665
rs7441808	4	26090375	G	A	0.013917	0.301163	0.002161	1.22e-10	0.0100754
rs74480102	17	7742601	A	G	-0.083018	0.042751	0.00494	2.52e-63	0.0262858
rs74612091	9	135877278	A	T	0.060952	0.063075	0.004113	1.22999e-49	0.0231793
rs746550	4	123619689	T	C	0.023016	0.235899	0.002342	9.03025e-23	0.0153734
rs7556106	1	28589008	A	G	-0.033306	0.064255	0.004033	1.57e-16	0.0129147
rs7569084	2	65656969	T	C	0.018707	0.584311	0.002006	1.18987e-20	0.0145838
rs75737219	18	45437715	A	C	0.051583	0.013709	0.008568	1.78999e-09	0.00941642
rs7593992	2	112395534	C	T	0.03047	0.768386	0.002346	1.51985e-38	0.0203194
rs7636495	3	196367936	A	G	-0.024041	0.180819	0.002591	1.83992e-20	0.0145112
rs7646283	3	33046480	T	C	0.025996	0.367733	0.002063	2.33024e-36	0.0197074
rs7646695	3	72172181	T	C	0.017597	0.17966	0.002617	1.82012e-11	0.0105182
rs7649812	3	98449191	G	C	0.016017	0.242796	0.002304	3.74024e-12	0.0108733
rs76793172	19	46359794	T	C	-0.041676	0.091583	0.003436	8.07049e-34	0.0189718
rs76830965	3	159637678	A	C	-0.023407	0.117642	0.003083	3.26964e-14	0.0118757
rs7687708	4	6906076	G	T	-0.014708	0.219981	0.002434	1.55998e-09	0.00945122
rs76908370	2	163207971	G	A	-0.032272	0.036338	0.005559	6.56992e-09	0.0090811
rs76981581	4	38416046	G	C	-0.026078	0.047887	0.004658	2.21998e-08	0.00875611
rs7700687	5	141491985	T	C	0.040023	0.617223	0.002035	4.81948e-86	0.030759
rs77331334	11	75438737	A	G	0.038344	0.020938	0.006985	4.12003e-08	0.00858661
rs77625297	1	65362766	C	G	-0.045912	0.035282	0.005607	2.78997e-16	0.0128068
rs7764278	6	42157817	T	G	0.01731	0.205108	0.002455	1.83992e-12	0.011029
rs778756	2	61781994	G	A	-0.015959	0.579738	0.002001	1.57e-15	0.0124769
rs7797428	7	124886883	T	C	0.012392	0.469244	0.001999	5.85006e-10	0.00969598
rs783646	6	117286220	C	G	-0.018804	0.816656	0.002566	2.40991e-13	0.0114636
rs7839946	8	22901943	C	T	0.024301	0.056991	0.004327	2e-08	0.00878441
rs7840212	8	130599247	T	C	-0.040204	0.336961	0.00211	7.1105e-81	0.0298002
rs7846314	8	61650831	T	A	-0.032851	0.186954	0.002543	3.92013e-38	0.0202055
rs7868130	9	4998401	T	C	0.03239	0.258801	0.002269	3.34965e-46	0.0223325
rs7897422	10	90849704	C	T	0.020768	0.192058	0.002521	1.85012e-16	0.012884
rs79716587	2	143886819	A	G	-0.024455	0.126529	0.003003	3.99025e-16	0.0127391
rs7975	14	77793207	A	G	-0.012123	0.324166	0.002124	1.17001e-08	0.00892846
rs7986796	13	40351064	T	G	0.024263	0.6277	0.002058	4.91021e-32	0.0184377
rs79881201	5	110427795	T	C	0.040325	0.35982	0.002063	4.71954e-85	0.0305775
rs8	7	92408329	T	C	0.021919	0.204252	0.002545	7.62957e-18	0.0134687
rs80054178	20	30294682	C	T	-0.081789	0.022394	0.006746	8.57038e-34	0.0189641
rs80066203	2	26220710	T	C	-0.024133	0.067935	0.003931	8.53002e-10	0.00960257
rs8012643	14	37692864	T	C	0.015461	0.286432	0.002194	1.90985e-12	0.0110208
rs8020739	14	35882492	T	G	0.02471	0.64383	0.002087	2.5698e-32	0.0185229
rs8026803	15	80260014	C	T	-0.031256	0.260856	0.002259	1.66994e-43	0.0216444
rs8044920	16	69838676	T	C	0.012096	0.376333	0.002048	3.58996e-09	0.00923839
rs8050508	16	67303358	T	C	0.034941	0.030896	0.005716	1.01e-09	0.00956044
rs8076052	17	73779198	C	A	-0.018335	0.296433	0.00218	4.33012e-17	0.0131534
rs8083368	18	56219590	A	G	0.015482	0.230071	0.002364	5.98963e-11	0.0102431
rs8113367	19	18388250	G	A	0.017185	0.632307	0.002056	6.68036e-17	0.0130735
rs884634	9	34861298	C	T	0.012422	0.415032	0.002012	6.82999e-10	0.00965772
rs900382	3	128751218	T	C	-0.050934	0.027281	0.006129	1e-16	0.0129988
rs911603	9	117697584	A	C	-0.024681	0.40355	0.002043	1.42004e-33	0.0188993
rs925966	2	136806959	G	C	-0.018295	0.759472	0.002373	1.32008e-14	0.0120584
rs9349322	6	45634092	C	A	0.022029	0.146915	0.002803	4.04017e-15	0.0122928
rs9389268	6	135419631	G	A	-0.045367	0.2561	0.002292	3.68978e-87	0.0309621
rs9392525	6	435677	C	T	0.01321	0.57553	0.002024	6.95024e-11	0.0102083
rs941616	14	52621945	T	C	-0.011801	0.609564	0.002034	6.69006e-09	0.00907635
rs9430574	1	9709072	A	G	-0.01969	0.325122	0.002128	2.35017e-20	0.0144703
rs954954	18	60902328	C	A	-0.03522	0.104889	0.00326	3.57026e-27	0.0168981
rs9607764	22	41411804	C	G	0.016436	0.402023	0.002027	5.39014e-16	0.012682
rs962993	10	9053132	T	C	-0.040434	0.422478	0.002009	4.9204e-90	0.0314794
rs964184	11	116648917	C	G	0.028842	0.866592	0.002913	4.39036e-23	0.0154868
rs9666598	11	325386	G	C	-0.019706	0.842874	0.002778	1.35988e-12	0.0110946
rs9675999	18	20627691	A	G	0.016403	0.626697	0.002057	1.59001e-15	0.0124745
rs9709216	17	81081455	G	T	0.018123	0.486768	0.002187	1.21004e-16	0.0129633
rs9815874	3	188441161	T	C	0.028359	0.299538	0.002157	1.93019e-39	0.0205651
rs9818987	3	194402430	T	C	0.013608	0.305904	0.002151	2.59998e-10	0.00989398
rs9835307	3	48857805	C	T	0.026306	0.658298	0.002187	2.6903e-33	0.0188169
rs9837045	3	3069773	A	G	0.011264	0.455368	0.001984	1.41e-08	0.00887858
rs9840310	3	71452860	G	A	-0.012742	0.734621	0.002239	1.29999e-08	0.00890033
rs9872485	3	16918405	G	T	-0.018354	0.164017	0.00269	9.25977e-12	0.0106713
rs9889262	17	47398070	A	T	0.028459	0.364102	0.002067	4.18023e-43	0.0215409
rs9894839	17	80491743	C	T	0.012116	0.63524	0.00213	1.32999e-08	0.00889423
rs9965489	18	61356047	A	G	0.016264	0.53313	0.001991	3.29989e-16	0.0127751
rs9979383	21	36715761	T	C	0.028371	0.629829	0.002067	8.00018e-43	0.0214674

[truncated: 3 more sheets: Supplementary Table 14, Supplementary Table 15, Supplementary Table 16]
